# Supplementary material for: phyloseq: An R Package for Reproducible Interactive Analysis and Graphics of Microbiome Census Data
Source: PLoS One. 2013 Apr 22;8(4):e61217. doi: 10.1371/journal.pone.0061217 (PMC3632530; doi:10.1371/journal.pone.0061217)
Supplement: File S2 — Source materials for reproducing this manuscript. This is a compressed .zip directory containing the main source file in Sweave .Rnw format [32], as well as the additional files necessary to completely recreate the original manuscript submitted to PLoS ONE. For the uninitiated, Sweave is a R/LaTeX2e interleaved hybrid language format [32] that allows advanced typesetting description to accompany R code and its output (including graphics). Also included is the RFM source file that was used to create Figures 4 and 5, and its accompanying HTML output that includes additional documentation details, links, and intermediate graphics. This latter file is “sourced” (re-run) by the Sweave commands if any of the expected output files are missing. This supporting information zip file also includes R code (at the end of the RFM/HTML files) that demonstrates how to use a phyloseq data object as an argument to other R functions. In this particular example, the bioenv function from the vegan package [92] is demonstrated. (ZIP) [file pone.0061217.s002.zip › phyloseq-article-source-files-figs-code-03/markdown.css]

body{
    margin: 0 auto;
    font-family: Georgia, Palatino, serif;
    color: #444444;
    line-height: 1;
    max-width: 960px;
    padding: 30px;
}
h1, h2, h3, h4 {
    color: #111111;
    font-weight: 400;
}
h1, h2, h3, h4, h5, p {
    margin-bottom: 24px;
    padding: 0;
}
h1 {
    font-size: 48px;
}
h2 {
    font-size: 36px;
    /* The bottom margin is small. It's designed to be used with gray meta text
     * below a post title. */
    margin: 24px 0 6px;
}
h3 {
    font-size: 24px;
}
h4 {
    font-size: 21px;
}
h5 {
    font-size: 18px;
}
a {
    color: #0099ff;
    margin: 0;
    padding: 0;
    vertical-align: baseline;
}
a:hover {
    text-decoration: none;
    color: #ff6600;
}
a:visited {
    color: purple;
}
ul, ol {
    padding: 0;
    margin: 0;
}
li {
    line-height: 24px;
}
li ul, li ul {
    margin-left: 24px;
}
p, ul, ol {
    font-size: 16px;
    line-height: 24px;
    max-width: 540px;
}
pre {
    padding: 0px 24px;
    max-width: 800px;
    white-space: pre-wrap;
}
code {
    font-family: Consolas, Monaco, Andale Mono, monospace;
    line-height: 1.5;
    font-size: 13px;
}
aside {
    display: block;
    float: right;
    width: 390px;
}
blockquote {
    border-left:.5em solid #eee;
    padding: 0 2em;
    margin-left:0;
    max-width: 476px;
}
blockquote  cite {
    font-size:14px;
    line-height:20px;
    color:#bfbfbf;
}
blockquote cite:before {
    content: '\2014 \00A0';
}

blockquote p {  
    color: #666;
    max-width: 460px;
}
hr {
    width: 540px;
    text-align: left;
    margin: 0 auto 0 0;
    color: #999;
}

/* Code below this line is copyright Twitter Inc. */

button,
input,
select,
textarea {
  font-size: 100%;
  margin: 0;
  vertical-align: baseline;
  *vertical-align: middle;
}
button, input {
  line-height: normal;
  *overflow: visible;
}
button::-moz-focus-inner, input::-moz-focus-inner {
  border: 0;
  padding: 0;
}
button,
input[type="button"],
input[type="reset"],
input[type="submit"] {
  cursor: pointer;
  -webkit-appearance: button;
}
input[type=checkbox], input[type=radio] {
  cursor: pointer;
}
/* override default chrome & firefox settings */
input:not([type="image"]), textarea {
  -webkit-box-sizing: content-box;
  -moz-box-sizing: content-box;
  box-sizing: content-box;
}

input[type="search"] {
  -webkit-appearance: textfield;
  -webkit-box-sizing: content-box;
  -moz-box-sizing: content-box;
  box-sizing: content-box;
}
input[type="search"]::-webkit-search-decoration {
  -webkit-appearance: none;
}
label,
input,
select,
textarea {
  font-family: "Helvetica Neue", Helvetica, Arial, sans-serif;
  font-size: 13px;
  font-weight: normal;
  line-height: normal;
  margin-bottom: 18px;
}
input[type=checkbox], input[type=radio] {
  cursor: pointer;
  margin-bottom: 0;
}
input[type=text],
input[type=password],
textarea,
select {
  display: inline-block;
  width: 210px;
  padding: 4px;
  font-size: 13px;
  font-weight: normal;
  line-height: 18px;
  height: 18px;
  color: #808080;
  border: 1px solid #ccc;
  -webkit-border-radius: 3px;
  -moz-border-radius: 3px;
  border-radius: 3px;
}
select, input[type=file] {
  height: 27px;
  line-height: 27px;
}
textarea {
  height: auto;
}

/* grey out placeholders */
:-moz-placeholder {
  color: #bfbfbf;
}
::-webkit-input-placeholder {
  color: #bfbfbf;
}

input[type=text],
input[type=password],
select,
textarea {
  -webkit-transition: border linear 0.2s, box-shadow linear 0.2s;
  -moz-transition: border linear 0.2s, box-shadow linear 0.2s;
  transition: border linear 0.2s, box-shadow linear 0.2s;
  -webkit-box-shadow: inset 0 1px 3px rgba(0, 0, 0, 0.1);
  -moz-box-shadow: inset 0 1px 3px rgba(0, 0, 0, 0.1);
  box-shadow: inset 0 1px 3px rgba(0, 0, 0, 0.1);
}
input[type=text]:focus, input[type=password]:focus, textarea:focus {
  outline: none;
  border-color: rgba(82, 168, 236, 0.8);
  -webkit-box-shadow: inset 0 1px 3px rgba(0, 0, 0, 0.1), 0 0 8px rgba(82, 168, 236, 0.6);
  -moz-box-shadow: inset 0 1px 3px rgba(0, 0, 0, 0.1), 0 0 8px rgba(82, 168, 236, 0.6);
  box-shadow: inset 0 1px 3px rgba(0, 0, 0, 0.1), 0 0 8px rgba(82, 168, 236, 0.6);
}

/* buttons */
button {
  display: inline-block;
  padding: 4px 14px;
  font-family: "Helvetica Neue", Helvetica, Arial, sans-serif;
  font-size: 13px;
  line-height: 18px;
  -webkit-border-radius: 4px;
  -moz-border-radius: 4px;
  border-radius: 4px;
  -webkit-box-shadow: inset 0 1px 0 rgba(255, 255, 255, 0.2), 0 1px 2px rgba(0, 0, 0, 0.05);
  -moz-box-shadow: inset 0 1px 0 rgba(255, 255, 255, 0.2), 0 1px 2px rgba(0, 0, 0, 0.05);
  box-shadow: inset 0 1px 0 rgba(255, 255, 255, 0.2), 0 1px 2px rgba(0, 0, 0, 0.05);
  background-color: #0064cd;
  background-repeat: repeat-x;
  background-image: -khtml-gradient(linear, left top, left bottom, from(#049cdb), to(#0064cd));
  background-image: -moz-linear-gradient(top, #049cdb, #0064cd);
  background-image: -ms-linear-gradient(top, #049cdb, #0064cd);
  background-image: -webkit-gradient(linear, left top, left bottom, color-stop(0%, #049cdb), color-stop(100%, #0064cd));
  background-image: -webkit-linear-gradient(top, #049cdb, #0064cd);
  background-image: -o-linear-gradient(top, #049cdb, #0064cd);
  background-image: linear-gradient(top, #049cdb, #0064cd);
  color: #fff;
  text-shadow: 0 -1px 0 rgba(0, 0, 0, 0.25);
  border: 1px solid #004b9a;
  border-bottom-color: #003f81;
  -webkit-transition: 0.1s linear all;
  -moz-transition: 0.1s linear all;
  transition: 0.1s linear all;
  border-color: #0064cd #0064cd #003f81;
  border-color: rgba(0, 0, 0, 0.1) rgba(0, 0, 0, 0.1) rgba(0, 0, 0, 0.25);
}
button:hover {
  color: #fff;
  background-position: 0 -15px;
  text-decoration: none;
}
button:active {
  -webkit-box-shadow: inset 0 3px 7px rgba(0, 0, 0, 0.15), 0 1px 2px rgba(0, 0, 0, 0.05);
  -moz-box-shadow: inset 0 3px 7px rgba(0, 0, 0, 0.15), 0 1px 2px rgba(0, 0, 0, 0.05);
  box-shadow: inset 0 3px 7px rgba(0, 0, 0, 0.15), 0 1px 2px rgba(0, 0, 0, 0.05);
}
button::-moz-focus-inner {
  padding: 0;
  border: 0;
}
