# Supplementary material for: phyloseq: An R Package for Reproducible Interactive Analysis and Graphics of Microbiome Census Data
Source: PLoS One. 2013 Apr 22;8(4):e61217. doi: 10.1371/journal.pone.0061217 (PMC3632530; doi:10.1371/journal.pone.0061217)
Supplement: File S2 — Source materials for reproducing this manuscript. This is a compressed .zip directory containing the main source file in Sweave .Rnw format [32], as well as the additional files necessary to completely recreate the original manuscript submitted to PLoS ONE. For the uninitiated, Sweave is a R/LaTeX2e interleaved hybrid language format [32] that allows advanced typesetting description to accompany R code and its output (including graphics). Also included is the RFM source file that was used to create Figures 4 and 5, and its accompanying HTML output that includes additional documentation details, links, and intermediate graphics. This latter file is “sourced” (re-run) by the Sweave commands if any of the expected output files are missing. This supporting information zip file also includes R code (at the end of the RFM/HTML files) that demonstrates how to use a phyloseq data object as an argument to other R functions. In this particular example, the bioenv function from the vegan package [92] is demonstrated. (ZIP) [file pone.0061217.s002.zip › phyloseq-article-source-files-figs-code-03/phyloseq_plos1.bib]

%% This BibTeX bibliography file was created using BibDesk.
%% http://bibdesk.sourceforge.net/


%% Created for Paul J. McMurdie II at 2013-02-20 13:55:47 -0800 


%% Saved with string encoding Unicode (UTF-8) 


@article{ipython,
	Author = {P\'erez, Fernando and Granger, Brian E.},
	Date-Added = {2013-02-20 21:52:45 +0000},
	Date-Modified = {2013-02-20 21:53:02 +0000},
	Journal = {{C}omput. {S}ci. {E}ng.},
	Number = {3},
	Pages = {21-29},
	Title = {{IP}ython: a {S}ystem for {I}nteractive {S}cientific {C}omputing},
	Url = {http://ipython.org},
	Volume = {9},
	Year = 2007,
	Bdsk-Url-1 = {http://ipython.org}}

@book{Westfall:1993uu,
	Author = {Westfall, Peter H and Young, S Stanley},
	Date-Added = {2013-02-20 20:58:59 +0000},
	Date-Modified = {2013-02-20 20:58:59 +0000},
	Month = jan,
	Publisher = {Wiley-Interscience},
	Series = {Examples and Methods for P-Value Adjustment},
	Title = {{Resampling-Based Multiple Testing}},
	Year = {1993}}

@url{CRANTV-ecology,
	Author = {Gavin L. Simpson},
	Date-Added = {2013-02-07 21:17:40 +0000},
	Date-Modified = {2013-02-07 21:19:37 +0000},
	Title = {CRAN Task View: Analysis of Ecological and Environmental Data},
	Url = {http://cran.r-project.org/web/views/Environmetrics.html},
	Bdsk-Url-1 = {http://cran.r-project.org/web/views/Environmetrics.html}}

@article{holmes:pnas:ch7,
	Author = {Holmes, Susan and McMurdie, Paul J.},
	Date-Added = {2012-10-12 19:11:54 +0000},
	Date-Modified = {2012-10-12 19:14:15 +0000},
	Journal = {To appear PNAS: The Social Biology of Microbial Communities forum on Microbial Threats},
	Title = {Statistical Analysis Challenges in the Microbiome},
	Year = {2012}}

@electronic{n3phele,
	Author = {{University of Colorado Boulder Knight Lab}},
	Date-Added = {2012-09-20 23:30:19 +0000},
	Date-Modified = {2012-10-12 23:56:04 +0000},
	Title = {n3phele cloud bioinformatics},
	Url = {http://www.n3phele.com/},
	Bdsk-Url-1 = {http://www.n3phele.com/}}

@article{Ioannidis:2005gy,
	Author = {Ioannidis, John P A},
	Date-Added = {2012-09-20 22:53:30 +0000},
	Date-Modified = {2012-09-20 22:53:30 +0000},
	Journal = {JAMA : the journal of the American Medical Association},
	Month = jul,
	Number = {2},
	Pages = {218--228},
	Title = {{Contradicted and initially stronger effects in highly cited clinical research.}},
	Volume = {294},
	Year = {2005}}

@electronic{phyloseqBase:man:link,
	Author = {McMurdie, Paul J. and Holmes, Susan},
	Date-Added = {2012-09-20 22:00:13 +0000},
	Date-Modified = {2012-09-20 22:01:56 +0000},
	Title = {Package manual for phyloseqBase},
	Url = {http://bioconductor.org/packages/devel/bioc/manuals/phyloseqBase/man/phyloseqBase.pdf},
	Bdsk-Url-1 = {http://bioconductor.org/packages/devel/bioc/manuals/phyloseqBase/man/phyloseqBase.pdf}}

@electronic{phyloseq:man:link,
	Author = {McMurdie, Paul J. and Holmes, Susan},
	Date-Added = {2012-09-20 21:57:09 +0000},
	Date-Modified = {2012-09-20 22:01:48 +0000},
	Title = {Package manual for phyloseq},
	Url = {http://bioconductor.org/packages/devel/bioc/manuals/phyloseq/man/phyloseq.pdf},
	Bdsk-Url-1 = {http://bioconductor.org/packages/devel/bioc/manuals/phyloseq/man/phyloseq.pdf}}

@article{Ioannidis:2005bw,
	Author = {Ioannidis, John P A},
	Date-Added = {2012-09-20 21:55:56 +0000},
	Date-Modified = {2012-09-20 21:55:56 +0000},
	Journal = {PLoS medicine},
	Month = aug,
	Number = {8},
	Pages = {e124},
	Title = {{Why most published research findings are false.}},
	Volume = {2},
	Year = {2005}}

@webpage{phyloseq:wiki:graphics,
	Date-Added = {2012-09-05 22:37:34 +0000},
	Date-Modified = {2012-09-05 22:38:05 +0000},
	Title = {phyloseq wiki graphics examples},
	Url = {https://github.com/joey711/phyloseq/wiki/Graphics-Examples},
	Year = {2012},
	Bdsk-Url-1 = {https://github.com/joey711/phyloseq/wiki}}

@article{Pinto:2012bk,
	Author = {Pinto, Ameet J and Raskin, Lutgarde},
	Date-Added = {2012-08-30 23:34:27 +0000},
	Date-Modified = {2012-08-30 23:34:27 +0000},
	Journal = {PLoS ONE},
	Month = aug,
	Number = {8},
	Pages = {e43093},
	Title = {{PCR Biases Distort Bacterial and Archaeal Community Structure in Pyrosequencing Datasets}},
	Volume = {7},
	Year = {2012}}

@article{HMPC:2012bb,
	Author = {{Human Microbiome Project Consortium}},
	Date-Added = {2012-08-30 23:28:19 +0000},
	Date-Modified = {2012-08-30 23:29:30 +0000},
	Journal = {Nature},
	Number = {7402},
	Pages = {207--214},
	Title = {{Structure, function and diversity of the healthy human microbiome.}},
	Volume = {486},
	Year = {2012}}

@article{Weisburg01011991,
	Abstract = {A set of oligonucleotide primers capable of initiating enzymatic amplification (polymerase chain reaction) on a phylogenetically and taxonomically wide range of bacteria is described along with methods for their use and examples. One pair of primers is capable of amplifying nearly full-length 16S ribosomal DNA (rDNA) from many bacterial genera; the additional primers are useful for various exceptional sequences. Methods for purification of amplified material, direct sequencing, cloning, sequencing, and transcription are outlined. An obligate intracellular parasite of bovine erythrocytes, Anaplasma marginale, is used as an example; its 16S rDNA was amplified, cloned, sequenced, and phylogenetically placed. Anaplasmas are related to the genera Rickettsia and Ehrlichia. In addition, 16S rDNAs from several species were readily amplified from material found in lyophilized ampoules from the American Type Culture Collection. By use of this method, the phylogenetic study of extremely fastidious or highly pathogenic bacterial species can be carried out without the need to culture them. In theory, any gene segment for which polymerase chain reaction primer design is possible can be derived from a readily obtainable lyophilized bacterial culture.},
	Author = {Weisburg, W G and Barns, S M and Pelletier, D A and Lane, D J},
	Date-Added = {2012-08-28 14:58:04 +0000},
	Date-Modified = {2012-10-12 20:16:11 +0000},
	Journal = {Journal of Bacteriology},
	Number = {2},
	Pages = {697-703},
	Title = {{16S ribosomal DNA} amplification for phylogenetic study.},
	Volume = {173},
	Year = {1991},
	Bdsk-Url-1 = {http://jb.asm.org/content/173/2/697.abstract}}

@article{Sanders:1968,
	Abstract = {In this paper a methodology is presented for measuring diversity based on rarefaction of actual samples. By the use of this technique, a within-habitat analysis was made of the bivalve and polychaete components of soft-bottom marine faunas which differed in latitude, depth, temperature, and salinity. The resulting diversity values were highly correlated with the physical stability and past history of these environments. A stability-time hypothesis was invoked to fit these findings, and, with this hypothesis, predictions were made about the diversities present in certain other environments as yet unstudied. The two types of diversity, based on numerical percentage composition and on number of species, were compared and shown to be poorly correlated with each other. Our data indicated that species number is the more valid diversity measurement. The rarefaction methodology was compared with a number of diversity indexes using identical data. Many of these indexes were markedly influenced by sample size. Good agreement was found between the rarefaction methodology and the Shannon-Wiener information function.},
	Author = {Sanders, Howard L.},
	Copyright = {Copyright {\copyright} 1968 The University of Chicago},
	Date-Added = {2012-08-20 21:21:42 +0000},
	Date-Modified = {2012-08-20 21:21:42 +0000},
	Issn = {00030147},
	Journal = {The American Naturalist},
	Jstor_Articletype = {research-article},
	Jstor_Formatteddate = {May - Jun., 1968},
	Language = {English},
	Number = {925},
	Pages = {pp. 243-282},
	Publisher = {The University of Chicago Press for The American Society of Naturalists},
	Title = {Marine Benthic Diversity: A Comparative Study},
	Url = {http://www.jstor.org/stable/2459027},
	Volume = {102},
	Year = {1968},
	Bdsk-Url-1 = {http://www.jstor.org/stable/2459027}}

@book{efron1993introduction,
	Author = {Efron, B. and Tibshirani, R.},
	Date-Added = {2012-08-20 21:12:16 +0000},
	Date-Modified = {2012-08-20 21:12:16 +0000},
	Publisher = {Chapman \& Hall/CRC},
	Title = {An introduction to the bootstrap},
	Volume = {57},
	Year = {1993}}

@book{greenacre2007,
	Author = {Greenacre, M.J.},
	Date-Added = {2012-08-20 21:12:16 +0000},
	Date-Modified = {2012-08-20 21:12:16 +0000},
	Publisher = {Chapman \& Hall},
	Title = {Correspondence analysis in practice},
	Year = {2007}}

@article{holmes2003bootstrapping,
	Author = {Holmes, S.},
	Date-Added = {2012-08-20 21:12:16 +0000},
	Date-Modified = {2012-08-20 21:12:16 +0000},
	Journal = {Statistical Science},
	Pages = {241--255},
	Publisher = {JSTOR},
	Title = {Bootstrapping phylogenetic trees: theory and methods},
	Year = {2003}}

@article{efron1983CV,
	Author = {Efron, B. and Gong, G.},
	Date-Added = {2012-08-20 21:12:16 +0000},
	Date-Modified = {2012-08-20 21:12:16 +0000},
	Journal = {American Statistician},
	Pages = {36--48},
	Publisher = {JSTOR},
	Title = {A leisurely look at the bootstrap, the jackknife, and cross-validation},
	Year = {1983}}

@inbook{Tufte:1983vw,
	Author = {Tufte, Edward R},
	Chapter = {9 {Aesthetics and Technique in Data Graphical Design}},
	Date-Added = {2012-08-14 00:24:28 +0000},
	Date-Modified = {2012-10-13 00:11:34 +0000},
	Edition = {2nd},
	Pages = {178},
	Publisher = {Graphics Press, Cheshire, Connecticut},
	Title = {{The visual display of quantitative information}},
	Year = {2001}}

@webpage{OTUbase-pkg,
	Date-Added = {2012-08-13 22:17:32 +0000},
	Date-Modified = {2012-08-13 22:18:22 +0000},
	Url = {http://www.bioconductor.org/packages/release/bioc/html/OTUbase.html},
	Year = {2012},
	Bdsk-Url-1 = {http://www.bioconductor.org/packages/release/bioc/html/OTUbase.html}}

@article{Ince:2012iy,
	Author = {Ince, Darrel C and Hatton, Leslie and Graham-Cumming, John},
	Date-Added = {2012-08-10 23:11:29 +0000},
	Date-Modified = {2012-08-10 23:11:29 +0000},
	Journal = {Nature},
	Month = feb,
	Number = {7386},
	Pages = {485--488},
	Title = {{The case for open computer programs.}},
	Volume = {482},
	Year = {2012}}

@manual{Rmarkdown,
	Author = {JJ Allaire and Jeffrey Horner and Vicent Marti and Natacha Porte},
	Date-Added = {2012-08-10 22:58:35 +0000},
	Date-Modified = {2012-08-10 22:59:02 +0000},
	Note = {R package version 0.5.2},
	Title = {The markdown package: Markdown rendering for R},
	Url = {http://CRAN.R-project.org/package=markdown},
	Year = {2012},
	Bdsk-Url-1 = {http://CRAN.R-project.org/package=markdown}}

@webpage{phyloseq:demo,
	Date-Added = {2012-08-10 22:42:55 +0000},
	Date-Modified = {2012-08-10 22:43:36 +0000},
	Title = {The phyloseq demo repository},
	Url = {https://github.com/joey711/phyloseq-demo},
	Year = {2012},
	Bdsk-Url-1 = {https://github.com/joey711/phyloseq/wiki}}

@article{Gentleman:2005jk,
	Author = {Gentleman, Robert},
	Date-Added = {2012-08-10 22:09:47 +0000},
	Date-Modified = {2012-08-10 22:09:47 +0000},
	Journal = {Statistical applications in genetics and molecular biology},
	Pages = {Article2},
	Title = {{Reproducible research: a bioinformatics case study.}},
	Volume = {4},
	Year = {2005}}

@article{Barnes:2010dn,
	Author = {Barnes, Nick},
	Date-Added = {2012-08-10 19:44:05 +0000},
	Date-Modified = {2012-08-10 19:44:05 +0000},
	Journal = {Nature},
	Month = oct,
	Number = {7317},
	Pages = {753},
	Title = {{Publish your computer code: it is good enough.}},
	Volume = {467},
	Year = {2010}}

@article{Copeland:2012co,
	Author = {Copeland, Wade K and Krishnan, Vandhana and Beck, Daniel and Settles, Matt and Foster, James A and Cho, Kyu-Chul and Day, Mitch and Hickey, Roxana and Sch{\"u}tte, Ursel M E and Zhou, Xia and Williams, Christopher J and Forney, Larry J and Abdo, Zaid},
	Date-Added = {2012-08-10 19:02:55 +0000},
	Date-Modified = {2012-08-10 19:02:55 +0000},
	Journal = {Bioinformatics (Oxford, England)},
	Month = aug,
	Number = {16},
	Pages = {2198--2199},
	Title = {{mcaGUI: microbial community analysis R-Graphical User Interface (GUI).}},
	Volume = {28},
	Year = {2012}}

@article{McDonald:2012tk,
	Author = {McDonald, D and Clemente, J C and Kuczynski, J},
	Date-Added = {2012-08-10 15:01:42 +0000},
	Date-Modified = {2012-08-10 15:01:42 +0000},
	Journal = {Giga Science},
	Title = {{The Biological Observation Matrix (BIOM) format or: how I learned to stop worrying and love the ome-ome}},
	Year = {2012}}

@article{Peng02122011,
	Abstract = {Computational science has led to exciting new developments, but the nature of the work has exposed limitations in our ability to evaluate published findings. Reproducibility has the potential to serve as a minimum standard for judging scientific claims when full independent replication of a study is not possible.},
	Author = {Peng, Roger D.},
	Date-Added = {2012-08-10 00:03:58 +0000},
	Date-Modified = {2012-08-10 00:03:58 +0000},
	Doi = {10.1126/science.1213847},
	Eprint = {http://www.sciencemag.org/content/334/6060/1226.full.pdf},
	Journal = {Science},
	Number = {6060},
	Pages = {1226-1227},
	Title = {Reproducible Research in Computational Science},
	Url = {http://www.sciencemag.org/content/334/6060/1226.abstract},
	Volume = {334},
	Year = {2011},
	Bdsk-Url-1 = {http://www.sciencemag.org/content/334/6060/1226.abstract},
	Bdsk-Url-2 = {http://dx.doi.org/10.1126/science.1213847}}

@article{Knight:2012gf,
	Author = {Knight, Rob and Jansson, Janet and Field, Dawn and Fierer, Noah and Desai, Narayan and Fuhrman, Jed A and Hugenholtz, Phil and van der Lelie, Daniel and Meyer, Folker and Stevens, Rick and Bailey, Mark J and Gordon, Jeffrey I and Kowalchuk, George A and Gilbert, Jack A},
	Date-Added = {2012-08-09 23:44:15 +0000},
	Date-Modified = {2012-08-09 23:44:15 +0000},
	Journal = {Nature biotechnology},
	Month = jun,
	Number = {6},
	Pages = {513--520},
	Title = {{Unlocking the potential of metagenomics through replicated experimental design.}},
	Volume = {30},
	Year = {2012}}

@incollection{Carey:2010gq,
	Address = {Boston, MA},
	Author = {Carey, Vincent J and Stodden, Victoria},
	Booktitle = {Biomedical Informatics for Cancer Research},
	Date-Added = {2012-08-09 22:57:10 +0000},
	Date-Modified = {2012-08-09 22:57:10 +0000},
	Editor = {Ochs, Michael F and Casagrande, John T and Davuluri, Ramana V},
	Month = mar,
	Pages = {149--175},
	Publisher = {Springer US},
	Title = {{Reproducible Research Concepts and Tools for Cancer Bioinformatics}},
	Year = {2010}}

@article{Merali:nature:2010,
	Abstract = {When hackers leaked thousands of e-mails from the Climatic Research Unit ({CRU}) at the University of East Anglia in Norwich, {UK}, last year, global-warming sceptics pored over the documents for signs that researchers had manipulated data. No such evidence emerged, but the e-mails did reveal another problem --- one described by a {CRU} employee named  ``Harry'', who often wrote of his wrestling matches with wonky computer software.},
	Author = {Merali, Zeeya},
	Date-Added = {2012-08-09 22:34:53 +0000},
	Date-Modified = {2012-08-10 21:05:57 +0000},
	Doi = {10.1038/467775a},
	Issn = {0028-0836},
	Journal = {Nature},
	Number = {7317},
	Pages = {775--777},
	Pmid = {20944712},
	Priority = {2},
	Publisher = {Nature Publishing Group},
	Title = {Computational science: Error, why scientific programming does not compute},
	Url = {http://dx.doi.org/10.1038/467775a},
	Volume = {467},
	Year = {2010},
	Bdsk-Url-1 = {http://dx.doi.org/10.1038/467775a}}

@manual{genefilter,
	Author = {R. Gentleman and V. Carey and W. Huber and F. Hahne},
	Date-Added = {2012-08-09 21:37:40 +0000},
	Date-Modified = {2012-08-09 21:39:24 +0000},
	Note = {R package version 1.38.0},
	Title = {{genefilter: Methods for Filtering Genes from Microarray Experiments}}}

@article{Fleischmann28071995,
	Abstract = {An approach for genome analysis based on sequencing and assembly of unselected pieces of DNA from the whole chromosome has been applied to obtain the complete nucleotide sequence (1,830,137 base pairs) of the genome from the bacterium Haemophilus influenzae Rd. This approach eliminates the need for initial mapping efforts and is therefore applicable to the vast array of microbial species for which genome maps are unavailable. The H. influenzae Rd genome sequence (Genome Sequence DataBase accession number L42023) represents the only complete genome sequence from a free-living organism.},
	Author = {Fleischmann, RD and Adams, MD and White, O and Clayton, RA and Kirkness, EF and Kerlavage, AR and Bult, CJ and Tomb, JF and Dougherty, BA and Merrick, JM and al., et},
	Date-Added = {2012-08-09 21:09:04 +0000},
	Date-Modified = {2012-10-12 23:59:34 +0000},
	Journal = {Science},
	Number = {5223},
	Pages = {496-512},
	Title = {Whole-genome random sequencing and assembly of \emph{Haemophilus influenzae} {Rd}},
	Volume = {269},
	Year = {1995},
	Bdsk-Url-1 = {http://www.sciencemag.org/content/269/5223/496.abstract},
	Bdsk-Url-2 = {http://dx.doi.org/10.1126/science.7542800}}

@article{Venter05061998,
	Author = {Venter, J. Craig and Adams, Mark D. and Sutton, Granger G. and Kerlavage, Anthony R. and Smith, Hamilton O. and Hunkapiller, Michael},
	Date-Added = {2012-08-09 21:07:29 +0000},
	Date-Modified = {2012-08-09 21:07:29 +0000},
	Doi = {10.1126/science.280.5369.1540},
	Journal = {Science},
	Number = {5369},
	Pages = {1540-1542},
	Title = {Shotgun Sequencing of the Human Genome},
	Url = {http://www.sciencemag.org/content/280/5369/1540.short},
	Volume = {280},
	Year = {1998},
	Bdsk-Url-1 = {http://www.sciencemag.org/content/280/5369/1540.short},
	Bdsk-Url-2 = {http://dx.doi.org/10.1126/science.280.5369.1540}}

@article{Venter:2004aa,
	Abstract = {We have applied ``whole-genome shotgun sequencing'' to microbial populations collected en masse on tangential flow and impact filters from seawater samples collected from the Sargasso Sea near Bermuda. A total of 1.045 billion base pairs of nonredundant sequence was generated, annotated, and analyzed to elucidate the gene content, diversity, and relative abundance of the organisms within these environmental samples. These data are estimated to derive from at least 1800 genomic species based on sequence relatedness, including 148 previously unknown bacterial phylotypes. We have identified over 1.2 million previously unknown genes represented in these samples, including more than 782 new rhodopsin-like photoreceptors. Variation in species present and stoichiometry suggests substantial oceanic microbial diversity.},
	Author = {Venter, J. Craig and Remington, Karin and Heidelberg, John F. and Halpern, Aaron L. and Rusch, Doug and Eisen, Jonathan A. and Wu, Dongying and Paulsen, Ian and Nelson, Karen E. and Nelson, William and Fouts, Derrick E. and Levy, Samuel and Knap, Anthony H. and Lomas, Michael W. and Nealson, Ken and White, Owen and Peterson, Jeremy and Hoffman, Jeff and Parsons, Rachel and Baden-Tillson, Holly and Pfannkoch, Cynthia and Rogers, Yu-Hui and Smith, Hamilton O.},
	Date-Added = {2012-08-09 21:00:05 +0000},
	Date-Modified = {2012-08-09 21:01:30 +0000},
	Doi = {10.1126/science.1093857},
	Eprint = {http://www.sciencemag.org/content/304/5667/66.full.pdf},
	Journal = {Science},
	Number = {5667},
	Pages = {66-74},
	Title = {Environmental Genome Shotgun Sequencing of the Sargasso Sea},
	Url = {http://www.sciencemag.org/content/304/5667/66.abstract},
	Volume = {304},
	Year = {2004},
	Bdsk-Url-1 = {http://www.sciencemag.org/content/304/5667/66.abstract},
	Bdsk-Url-2 = {http://dx.doi.org/10.1126/science.1093857}}

@article{Kunin:2010wd,
	Author = {Kunin, V},
	Date-Added = {2012-08-09 15:59:08 +0000},
	Date-Modified = {2012-08-09 15:59:08 +0000},
	Journal = {The Open Journal},
	Title = {{PyroTagger: A fast, accurate pipeline for analysis of rRNA amplicon pyrosequence data}},
	Year = {2010}}

@article{Schloss:2008hd,
	Author = {Schloss, Patrick D},
	Date-Added = {2012-08-08 23:58:49 +0000},
	Date-Modified = {2012-08-08 23:59:04 +0000},
	Journal = {The ISME Journal},
	Number = {3},
	Pages = {265--275},
	Title = {{Evaluating different approaches that test whether microbial communities have the same structure.}},
	Volume = {2},
	Year = {2008}}

@manual{roxygen2,
	Author = {Hadley Wickham and Peter Danenberg and Manuel Eugster},
	Date-Added = {2012-08-07 22:35:30 +0000},
	Date-Modified = {2012-08-07 22:35:30 +0000},
	Note = {R package version 2.1},
	Title = {roxygen2: In-source documentation for R}}

@article{reshape,
	Author = {Hadley Wickham},
	Date-Added = {2012-08-03 18:31:03 +0000},
	Date-Modified = {2012-08-03 18:31:03 +0000},
	Journal = {Journal of Statistical Software},
	Number = {12},
	Pages = {1--20},
	Title = {Reshaping Data with the {reshape} Package},
	Url = {http://www.jstatsoft.org/v21/i12/},
	Volume = {21},
	Year = {2007},
	Bdsk-Url-1 = {http://www.jstatsoft.org/v21/i12/}}

@article{plyr,
	Author = {Hadley Wickham},
	Date-Added = {2012-08-03 18:27:50 +0000},
	Date-Modified = {2012-08-03 18:27:50 +0000},
	Journal = {Journal of Statistical Software},
	Number = {1},
	Pages = {1--29},
	Title = {The Split-Apply-Combine Strategy for Data Analysis},
	Url = {http://www.jstatsoft.org/v40/i01/},
	Volume = {40},
	Year = {2011},
	Bdsk-Url-1 = {http://www.jstatsoft.org/v40/i01/}}

@article{phylOTU,
	Author = {Sharpton, Thomas J and Riesenfeld, Samantha J and Kembel, Steven W and Ladau, Joshua and O'Dwyer, James P and Green, Jessica L and Eisen, Jonathan A and Pollard, Katherine S},
	Date-Added = {2012-08-02 23:14:10 +0000},
	Date-Modified = {2012-08-02 23:14:40 +0000},
	Journal = {PLoS computational biology},
	Number = {1},
	Pages = {e1001061},
	Title = {{PhylOTU: a high-throughput procedure quantifies microbial community diversity and resolves novel taxa from metagenomic data.}},
	Volume = {7},
	Year = {2011}}

@article{Anderson:2006fs,
	Author = {Anderson, Marti J and Ellingsen, Kari E and McArdle, Brian H},
	Date-Added = {2012-06-07 14:35:23 +0000},
	Date-Modified = {2012-06-07 14:35:23 +0000},
	Journal = {Ecology Letters},
	Month = jun,
	Number = {6},
	Pages = {683--693},
	Title = {{Multivariate dispersion as a measure of beta diversity.}},
	Volume = {9},
	Year = {2006}}

@article{Faith:1987wx,
	Author = {Faith, DP and Minchin, PR},
	Date-Added = {2012-06-07 14:26:30 +0000},
	Date-Modified = {2012-06-07 14:27:37 +0000},
	Journal = {Vegetatio},
	Pages = {57--68},
	Title = {{Compositional dissimilarity as a robust measure of ecological distance}},
	Volume = {69},
	Year = {1987}}

@article{ecodist,
	Author = {Sarah C. Goslee and Dean L. Urban},
	Date-Added = {2012-06-07 14:21:21 +0000},
	Date-Modified = {2012-06-07 14:21:21 +0000},
	Issue = {7},
	Journal = {Journal of Statistical Software},
	Pages = {1-19},
	Title = {The ecodist package for dissimilarity-based analysis of ecological data},
	Volume = {22},
	Year = {2007}}

@proceedings{genboree16s,
	Author = {Riehle, K and Coarfa, C and Jackson, A and Ma, J and Tandon, A},
	Date-Added = {2012-06-02 03:00:54 +0000},
	Date-Modified = {2012-06-07 13:47:35 +0000},
	Organization = {8th Annual Biotechnology and Bioinformatics Symposium},
	Publisher = {biotconf.org},
	Title = {The {G}enboree {M}icrobiome {T}oolset and the Analysis of {16S rRNA} Microbial Sequences},
	Year = {2011},
	Bdsk-Url-1 = {http://genboree.org/}}

@webpage{qiimeweb,
	Date-Added = {2012-06-02 02:52:12 +0000},
	Date-Modified = {2012-10-12 23:54:57 +0000},
	Title = {{QIIME EC2} image documentation},
	Url = {http://qiime.org/svn_documentation/tutorials/working_with_aws.html},
	Year = {2012},
	Bdsk-Url-1 = {http://microbio.me/qiime/}}

@article{Hotelling:1933ki,
	Author = {Hotelling, H},
	Date-Added = {2012-06-02 02:12:47 +0000},
	Date-Modified = {2012-06-02 02:12:47 +0000},
	Journal = {Journal of Educational Psychology},
	Number = {6},
	Pages = {417--441},
	Title = {{Analysis of a complex of statistical variables into principal components.}},
	Volume = {24},
	Year = {1933}}

@article{Minchin:1987fl,
	Author = {Minchin, Peter R},
	Date-Added = {2012-06-02 02:07:56 +0000},
	Date-Modified = {2012-06-02 02:07:56 +0000},
	Journal = {Vegetatio},
	Month = apr,
	Number = {1-3},
	Pages = {89--107},
	Title = {{An evaluation of the relative robustness of techniques for ecological ordination}},
	Volume = {69},
	Year = {1987}}

@article{gower:1966hi,
	Author = {Gower, J C},
	Date-Added = {2012-06-02 01:50:15 +0000},
	Date-Modified = {2012-06-02 01:51:00 +0000},
	Journal = {Biometrika},
	Number = {3-4},
	Pages = {325--338},
	Title = {Some distance properties of latent root and vector methods used in multivariate analysis},
	Volume = {53},
	Year = {1966}}

@article{Wollenberg:1977im,
	Author = {Wollenberg, Arnold L},
	Date-Added = {2012-06-02 01:43:30 +0000},
	Date-Modified = {2012-06-02 01:43:41 +0000},
	Journal = {Psychometrika},
	Number = {2},
	Pages = {207--219},
	Title = {{Redundancy analysis an alternative for canonical correlation analysis}},
	Volume = {42},
	Year = {1977}}

@article{Hill:1980wk,
	Author = {Hill, MO and Gauch, HG},
	Date-Added = {2012-06-02 01:26:40 +0000},
	Date-Modified = {2012-06-02 01:27:14 +0000},
	Journal = {Vegetatio},
	Pages = {47--58},
	Title = {{D}etrended {C}orrespondence {A}nalysis, an improved ordination technique},
	Volume = {42},
	Year = {1980}}

@article{Braak:1986fr,
	Author = {Ter Braak, Cajo J. F.},
	Date-Added = {2012-06-02 01:24:37 +0000},
	Date-Modified = {2012-06-02 01:25:38 +0000},
	Journal = {Ecology},
	Number = {5},
	Pages = {1167},
	Title = {Canonical {C}orrespondence {A}nalysis: A New Eigenvector Technique for Multivariate Direct Gradient Analysis},
	Volume = {67},
	Year = {1986}}

@book{Wilkinson:GoG,
	Author = {Wilkinson, L. and Wills, G.},
	Date-Added = {2012-06-01 20:22:19 +0000},
	Date-Modified = {2012-10-13 00:04:09 +0000},
	Edition = {2nd},
	Isbn = {9780387245447},
	Lccn = {2005043230},
	Publisher = {Springer},
	Series = {Statistics and Computing},
	Title = {The Grammar Of Graphics},
	Year = {2005},
	Bdsk-Url-1 = {http://books.google.com/books?id=NRyGnjeNKJIC}}

@manual{Rext,
	Author = {{R Development Core Team}},
	Date-Added = {2012-06-01 19:16:14 +0000},
	Date-Modified = {2012-06-07 13:47:35 +0000},
	Number = {ISBN 3-900051-11-9},
	Organization = {Comprehensive {R} Archive Network ({CRAN})},
	Title = {Writing {R} Extensions},
	Year = {2012},
	Bdsk-Url-1 = {http://cran.r-project.org/doc/manuals/R-exts.pdf}}

@webpage{phyloseq:github,
	Date-Added = {2012-06-01 00:11:54 +0000},
	Date-Modified = {2013-01-06 22:53:20 +0000},
	Title = {The phyloseq homepage on GitHub},
	Url = {joey711.github.com/phyloseq/},
	Year = {2012},
	Bdsk-Url-1 = {https://github.com/joey711/phyloseq}}

@webpage{phyloseq:wiki,
	Date-Added = {2012-06-01 00:02:57 +0000},
	Date-Modified = {2012-09-05 22:37:24 +0000},
	Title = {The phyloseq wiki},
	Url = {https://github.com/joey711/phyloseq/wiki/},
	Year = {2012},
	Bdsk-Url-1 = {https://github.com/joey711/phyloseq/wiki}}

@book{cpp,
	Author = {Bjarne Stroustrup},
	Date-Added = {2012-05-31 23:18:48 +0000},
	Date-Modified = {2012-10-13 00:19:11 +0000},
	Edition = {3rd},
	Number = {ISBN 0201700735},
	Publisher = {Addison-Wesley Professional},
	Title = {The {C++} programming language},
	Year = {2000}}

@manual{python,
	Address = {Virginia, USA},
	Author = {G. van Rossum and F.L. Drake},
	Date-Added = {2012-05-31 23:06:56 +0000},
	Date-Modified = {2012-06-01 18:06:12 +0000},
	Organization = {PythonLabs},
	Title = {Python Reference Manual},
	Year = {2001},
	Bdsk-Url-1 = {http://www.python.org}}

@article{Abouheif:1999,
	Author = {Abouheif, E.},
	Date-Added = {2012-05-30 19:48:00 +0000},
	Date-Modified = {2012-05-30 19:48:00 +0000},
	Journal = {Evolutionary Ecology Research},
	Number = {8},
	Pages = {895--909},
	Title = {A method for testing the assumption of phylogenetic independence in comparative data},
	Volume = {1},
	Year = {1999}}

@article{acinas2005pcr,
	Author = {Acinas, S.G. and Sarma-Rupavtarm, R. and Klepac-Ceraj, V. and Polz, M.F.},
	Date-Added = {2012-05-30 19:48:00 +0000},
	Date-Modified = {2012-10-12 20:16:54 +0000},
	Journal = {Applied and Environmental Microbiology},
	Number = {12},
	Pages = {8966},
	Title = {{PCR-induced sequence artifacts and bias: insights from comparison of two 16S rRNA clone libraries constructed from the same sample}},
	Volume = {71},
	Year = {2005}}

@article{ade4d1,
	Author = {Daniel Chessel and Anne Dufour and Jean Thioulouse},
	Date-Added = {2012-05-30 19:48:00 +0000},
	Date-Modified = {2012-06-01 18:06:12 +0000},
	Journal = {R News},
	Number = {1},
	Pages = {5--10},
	Rating = {0},
	Title = {The ade4 package - I: One-table methods.},
	Uri = {papers://2E818BD9-B7E2-46DC-876A-F162F46D7CAE/Paper/p137},
	Volume = {4},
	Year = {2004},
	Bdsk-Url-1 = {http://CRAN.R-project.org/doc/Rnews/}}

@article{anderson2001new,
	Author = {Anderson, M.J.},
	Date-Added = {2012-05-30 19:48:00 +0000},
	Date-Modified = {2012-05-30 19:48:00 +0000},
	Journal = {Austral Ecology},
	Number = {1},
	Pages = {32--46},
	Publisher = {Wiley Online Library},
	Title = {A new method for non-parametric multivariate analysis of variance},
	Volume = {26},
	Year = {2001},
	Bdsk-File-1 = {YnBsaXN0MDDUAQIDBAUGJCVYJHZlcnNpb25YJG9iamVjdHNZJGFyY2hpdmVyVCR0b3ASAAGGoKgHCBMUFRYaIVUkbnVsbNMJCgsMDRBWJGNsYXNzV05TLmtleXNaTlMub2JqZWN0c4AHog4PgAKAA6IREoAEgAVccmVsYXRpdmVQYXRoWWFsaWFzRGF0YV8QFy4uLy4uL0Rvd25sb2Fkcy9SREEuYmli0gkXGBlXTlMuZGF0YYAGTxEBUAAAAAABUAACAAAGcmFpZDAzAAAAAAAAAAAAAAAAAAAAAAAAAAAAxKv/7EgrAAAACPAmB1JEQS5iaWIAAAAAAAAAAAAAAAAAAAAAAAAAAAAAAAAAAAAAAAAAAAAAAAAAAAAAAAAAAAAAAAAAAAAAAAAAAAET7YjL7r2zAAAAAAAAAAAAAgACAAAJIAAAAAAAAAAAAAAAAAAAAAlEb3dubG9hZHMAABAACAAAxKxiXAAAABEACAAAy+8gIwAAAAEADAAI8CYAA3ZJAAN2NAACAChyYWlkMDM6VXNlcnM6AGpvZXlNUDoARG93bmxvYWRzOgBSREEuYmliAA4AEAAHAFIARABBAC4AYgBpAGIADwAOAAYAcgBhAGkAZAAwADMAEgAeVXNlcnMvam9leU1QL0Rvd25sb2Fkcy9SREEuYmliABMAAS8AABUAAgAN//8AANIbHB0eWiRjbGFzc25hbWVYJGNsYXNzZXNdTlNNdXRhYmxlRGF0YaMdHyBWTlNEYXRhWE5TT2JqZWN00hscIiNcTlNEaWN0aW9uYXJ5oiIgXxAPTlNLZXllZEFyY2hpdmVy0SYnVHJvb3SAAQAIABEAGgAjAC0AMgA3AEAARgBNAFQAXABnAGkAbABuAHAAcwB1AHcAhACOAKgArQC1ALcCCwIQAhsCJAIyAjYCPQJGAksCWAJbAm0CcAJ1AAAAAAAAAgEAAAAAAAAAKAAAAAAAAAAAAAAAAAAAAnc=}}

@article{ape,
	Author = {E. Paradis and J. Claude and K. Strimmer},
	Date-Added = {2012-05-30 19:48:00 +0000},
	Date-Modified = {2012-05-31 23:59:53 +0000},
	Journal = {Bioinformatics},
	Pages = {289-290},
	Title = {A{PE}: analyses of phylogenetics and evolution in {R} language},
	Volume = {20},
	Year = {2004}}

@article{Barker:2007aa,
	Abstract = {MOTIVATION: We compare phylogenetic approaches for inferring functional gene links. The approaches detect independent instances of the correlated gain and loss of pairs of genes from species' genomes. We investigate the effect on results of basing evidence of correlations on two phylogenetic approaches, Dollo parsminony and maximum likelihood (ML). We further examine the effect of constraining the ML model by fixing the rate of gene gain at a low value, rather than estimating it from the data. RESULTS: We detect correlated evolution among a test set of pairs of yeast (Saccharomyces cerevisiae) genes, with a case study of 21 eukaryotic genomes and test data derived from known yeast protein complexes. If the rate at which genes are gained is constrained to be low, ML achieves by far the best results at detecting known functional links. The model then has fewer parameters but it is more realistic by preventing genes from being gained more than once. AVAILABILITY: BayesTraits by M. Pagel and A. Meade, and a script to configure and repeatedly launch it by D. Barker and M. Pagel, are available at http://www.evolution.reading.ac.uk},
	Affiliation = {Sir Harold Mitchell Building, School of Biology, University of St Andrews St Andrews, Fife, KY16 9TH, UK.},
	Author = {Daniel Barker and Andrew Meade and Mark Pagel},
	Date-Added = {2012-05-30 19:48:00 +0000},
	Date-Modified = {2012-06-01 18:06:12 +0000},
	Issue = {1},
	Journal = {Bioinformatics},
	Keywords = {Models, Statistical, Allelic Imbalance, Saccharomyces cerevisiae, Algorithms, Evolution, Molecular, Species Specificity, Computational Biology, Phylogeny, Likelihood Functions, Models, Genetic, Sequence Homology, Linkage (Genetics), Animals},
	Month = {Jan},
	Number = {1},
	Pages = {14--20},
	Pii = {btl558},
	Pmid = {17090580},
	Title = {Constrained models of evolution lead to improved prediction of functional linkage from correlated gain and loss of genes},
	Uri = {papers://FFD4927F-8CEB-4EC7-AAEB-FE1886A056ED/Paper/p887},
	Volume = {23},
	Year = {2007},
	Bdsk-Url-1 = {http://dx.doi.org/10.1093/bioinformatics/btl558}}

@article{Bhv,
	Author = {Billera, L. and Holmes, S. and Vogtmann, K.},
	Date-Added = {2012-05-30 19:48:00 +0000},
	Date-Modified = {2012-05-30 19:48:00 +0000},
	Journal = {Adv. Appl. Maths},
	Title = {The Geometry of Tree Space},
	Volume = {771--801},
	Year = {2001}}

@article{Bik:2006aa,
	Abstract = {The microbiota of the human stomach and the influence of Helicobacter pylori colonization on its composition remain largely unknown. We characterized bacterial diversity within the human gastric mucosa by using a small subunit 16S rDNA clone library approach and analyzed 1,833 sequences generated by broad-range bacterial PCR from 23 gastric endoscopic biopsy samples. A diverse community of 128 phylotypes was identified, featuring diversity at this site greater than previously described. The majority of sequences were assigned to the Proteobacteria, Firmicutes, Actinobacteria, Bacteroidetes, and Fusobacteria phyla. Ten percent of the phylotypes were previously uncharacterized, including a Deinococcus-related organism, relatives of which have been found in extreme environments but not reported before in humans. The gastric clone libraries from 19 subjects contained H. pylori rDNA; however, only 12 of these subjects tested positive for H. pylori by conventional laboratory methods. Statistical analysis revealed a large degree of intersubject variability of the gastric ecosystem. The presence of H. pylori did not affect the composition of the gastric community. This gastric bacterial rDNA data set was significantly different from sequence collections of the human mouth and esophagus described in other studies, indicating that the human stomach may be home to a distinct microbial eco-system. The gastric microbiota may play important, as-yet-undiscovered roles in human health and disease.},
	Affiliation = {Department of Microbiology and Immunology, Stanford University School of Medicine, Fairchild Science Building, 299 Campus Drive, Stanford, CA 94305, USA. eliesbik@stanford.edu},
	Author = {Elisabeth M Bik and Paul B Eckburg and Steven R Gill and Karen E Nelson and Elizabeth A Purdom and Fritz Francois and Guillermo Perez-Perez and Martin J Blaser and David A Relman},
	Date-Added = {2012-05-30 19:48:00 +0000},
	Date-Modified = {2012-06-01 18:06:12 +0000},
	Issue = {3},
	Journal = {Proc Natl Acad Sci USA},
	Keywords = {DNA, Ribosomal, Variation (Genetics), Humans, Female, Adult, Male, RNA, Ribosomal, 16S, Helicobacter pylori, Gastric Mucosa, Molecular Sequence Data, Prevotella, Phylogeny, Bacteria},
	Month = {Jan},
	Number = {3},
	Pages = {732--7},
	Pii = {0506655103},
	Pmid = {16407106},
	Title = {Molecular analysis of the bacterial microbiota in the human stomach},
	Uri = {papers://FFD4927F-8CEB-4EC7-AAEB-FE1886A056ED/Paper/p595},
	Volume = {103},
	Year = {2006},
	Bdsk-Url-1 = {http://dx.doi.org/10.1073/pnas.0506655103}}

@article{Bioconductor,
	Abstract = {The Bioconductor project is an initiative for the collaborative creation of extensible software for computati
onal biology and bioinformatics. The goals of the project include: fostering collaborative development and widespread use
 of innovative software, reducing barriers to entry into interdisciplinary scientific research, and promoting the achieve
ment of remote reproducibility of research results. We describe details of our aims and methods, identify current challen
ges, compare Bioconductor to other open bioinformatics projects, and provide working examples.},
	Affiliation = {Department of Biostatistical Science, Dana-Farber Cancer Institute, 44 Binney St, Boston, MA 02115, USA. r gentlem@jimmy.harvard.edu},
	Author = {Robert C Gentleman and Vincent J Carey and Douglas M Bates and Ben Bolstad and Marcel Dettling and Sandrine Dudoit and Byron Ellis and Laurent Gautier and Yongchao Ge and Jeff Gentry and Kurt Hornik and Torsten Hothorn and Wolfgang Huber and Stefano Iacus and Rafael Irizarry and Friedrich Leisch and Cheng Li and Martin Maechler and Anthony J Rossini and Gunther Sawitzki and Colin Smith and Gordon Smyth and Luke Tierney and Jean Y H Yang and Jianhua Zhang},
	Date-Added = {2012-05-30 19:48:00 +0000},
	Date-Modified = {2012-06-01 18:06:12 +0000},
	Journal = {Genome Biology},
	Keywords = {Software, Computational Biology, Reproducibility of Results, Internet},
	Language = {eng},
	Local-Url = {file://localhost/Users/susan/Documents/Papers/2004/Gentleman/Genome%20Biol%202004%20Gentleman.pdf},
	Month = {Jan},
	Number = {10},
	Pages = {R80},
	Pii = {gb-2004-5-10-r80},
	Pmid = {15461798},
	Rating = {0},
	Title = {Bioconductor: open software development for computational biology and bioinformatics},
	Uri = {papers://2E818BD9-B7E2-46DC-876A-F162F46D7CAE/Paper/p3834},
	Volume = {5},
	Year = {2004},
	Bdsk-Url-1 = {http://genomebiology.com/2004/5/10/R80},
	Bdsk-Url-2 = {http://dx.doi.org/10.1186/gb-2004-5-10-r80}}

@article{Breitbart:2002aa,
	Abstract = {Viruses are the most common biological entities in the oceans by an order of magnitude. However, very little is known about their diversity. Here we report a genomic analysis of two uncultured marine viral communities. Over 65% of the sequences were not significantly similar to previously reported sequences, suggesting that much of the diversity is previously uncharacterized. The most common significant hits among the known sequences were to viruses. The viral hits included sequences from all of the major families of dsDNA tailed phages, as well as some algal viruses. Several independent mathematical models based on the observed number of contigs predicted that the most abundant viral genome comprised 2-3% of the total population in both communities, which was estimated to contain between 374 and 7,114 viral types. Overall, diversity of the viral communities was extremely high. The results also showed that it would be possible to sequence the entire genome of an uncultured marine viral community.},
	Affiliation = {Department of Biology, San Diego State University, San Diego, CA 92182-4614, USA.},
	Author = {Mya Breitbart and Peter Salamon and Bjarne Andresen and Joseph M Mahaffy and Anca M Segall and David Mead and Farooq Azam and Forest Rohwer},
	Date-Added = {2012-05-30 19:48:00 +0000},
	Date-Modified = {2012-06-01 18:06:12 +0000},
	Issue = {22},
	Journal = {Proc Natl Acad Sci USA},
	Keywords = {Bacteriophages, DNA Viruses, Seawater, Phycodnaviridae, Molecular Sequence Data, DNA, Viral, Models, Genetic, Variation (Genetics), Base Sequence},
	Local-Url = {file://localhost/Users/susan/Documents/Papers/2002/Breitbart/Proc%20Natl%20Acad%20Sci%20USA%202002%20Breitbart.pdf},
	Month = {Oct},
	Number = {22},
	Pages = {14250--5},
	Pii = {202488399},
	Pmid = {12384570},
	Title = {Genomic analysis of uncultured marine viral communities},
	Uri = {papers://FFD4927F-8CEB-4EC7-AAEB-FE1886A056ED/Paper/p790},
	Volume = {99},
	Year = {2002},
	Bdsk-Url-1 = {http://www.pnas.org/cgi/content/abstract/99/22/14250},
	Bdsk-Url-2 = {http://dx.doi.org/10.1073/pnas.202488399}}

@article{caporaso2010pynast,
	Author = {Caporaso, J.G. and Bittinger, K. and Bushman, F.D. and DeSantis, T.Z. and Andersen, G.L. and Knight, R.},
	Date-Added = {2012-05-30 19:48:00 +0000},
	Date-Modified = {2012-05-30 19:48:00 +0000},
	Journal = {Bioinformatics},
	Number = {2},
	Pages = {266},
	Publisher = {Oxford Univ Press},
	Title = {PyNAST: a flexible tool for aligning sequences to a template alignment},
	Volume = {26},
	Year = {2010}}

@article{caporaso2010qiime,
	Author = {Caporaso, J.G. and Kuczynski, J. and Stombaugh, J. and Bittinger, K. and Bushman, F.D. and Costello, E.K. and Fierer, N. and Pe{\~n}a, A.G. and Goodrich, J.K. and Gordon, J.I. and Knight, R.},
	Date-Added = {2012-05-30 19:48:00 +0000},
	Date-Modified = {2012-10-12 23:55:13 +0000},
	Journal = {Nature methods},
	Number = {5},
	Pages = {335--336},
	Title = {{QIIME} allows analysis of high-throughput community sequencing data},
	Volume = {7},
	Year = {2010}}

@article{Cazes1988,
	Author = {Cazes,P and D Chessel and S Dol\'edec},
	Date-Added = {2012-05-30 19:48:00 +0000},
	Date-Modified = {2012-05-30 19:48:00 +0000},
	Journal = {Rev. Stat. Appl.},
	Rating = {0},
	Title = {L'analyse des correspondances internes dun tableau partitionn\'e: son usage en hydrobiologie.},
	Uri = {papers://2E818BD9-B7E2-46DC-876A-F162F46D7CAE/Paper/p82},
	Volume = {36},
	Year = {1988}}

@article{chambers1999,
	Author = {Chambers, J.},
	Date-Added = {2012-05-30 19:48:00 +0000},
	Date-Modified = {2012-05-30 19:48:00 +0000},
	Journal = {American Statistician},
	Pages = {73--84},
	Publisher = {JSTOR},
	Title = {Computing with data: Concepts and challenges},
	Year = {1999}}

@book{chambers2008,
	Author = {Chambers, J.M.},
	Date-Added = {2012-05-30 19:48:00 +0000},
	Date-Modified = {2012-05-30 19:48:00 +0000},
	Publisher = {Springer Verlag},
	Title = {Software for data analysis: programming with R},
	Year = {2008}}

@article{Charnomordic,
	Author = {Charnomordic, B. and Holmes, S.},
	Date-Added = {2012-05-30 19:48:00 +0000},
	Date-Modified = {2012-05-30 19:48:00 +0000},
	Journal = {Statistical Graphics and Computing Newlsetter},
	Title = {Correspondence Analysis for Microarrays},
	Volume = {12},
	Year = {2001}}

@inproceedings{compressedsensing,
	Author = {Amir, A. and Zuk, O.},
	Booktitle = {Research in Computational Molecular Biology},
	Date-Added = {2012-05-30 19:48:00 +0000},
	Date-Modified = {2012-05-30 19:48:00 +0000},
	Organization = {Springer},
	Pages = {1--15},
	Title = {Bacterial community reconstruction using compressed sensing},
	Year = {2011}}

@article{costello2009science,
	Author = {Costello, E.K. and Lauber, C.L. and Hamady, M. and Fierer, N. and Gordon, J.I. and Knight, R.},
	Date-Added = {2012-05-30 19:48:00 +0000},
	Date-Modified = {2012-05-30 19:48:00 +0000},
	Issn = {0036-8075},
	Journal = {Science},
	Number = {5960},
	Pages = {1694},
	Publisher = {American Association for the Advancement of Science},
	Title = {{Bacterial community variation in human body habitats across space and time}},
	Volume = {326},
	Year = {2009}}

@misc{distory,
	Author = {Chakerian, J. and Holmes, S.},
	Date-Added = {2012-05-30 19:48:00 +0000},
	Date-Modified = {2012-06-01 18:06:12 +0000},
	Title = {{\tt distory}:{D}istances between trees},
	Year = {2010},
	Bdsk-Url-1 = {http://cran.r-project.org/web/packages/distory/index.html}}

@misc{distory-paper,
	Author = {Chakerian, J. and Holmes, S.},
	Date-Added = {2012-05-30 19:48:00 +0000},
	Date-Modified = {2012-05-30 19:48:00 +0000},
	Note = {arXiv},
	Title = {Computational Methods for Evaluating Phylogenetic Trees},
	Year = {2010}}

@misc{distorypackage,
	Author = {Chakerian, J. and Holmes, S.},
	Date-Added = {2012-05-30 19:48:00 +0000},
	Date-Modified = {2012-06-01 18:06:12 +0000},
	Title = {distory: {D}istances between trees},
	Year = {2010},
	Bdsk-Url-1 = {http://cran.r-project.org/web/packages/distory/index.html}}

@article{Dray:2003,
	Abstract = {Procrustes was the leader of a band of brigands in Greek mythology. He was in the habit of putting his victims in a bed and stretching or cutting their limbs in such a way that they ``fit'' in the bed (Digby {\&} Kempton, 1987). By analogy, procrustes analysis is a method based on rotation, },
	Author = {S Dray and D Chessel and J Thioulouse},
	Date-Added = {2012-05-30 19:48:00 +0000},
	Date-Modified = {2012-06-01 18:06:12 +0000},
	Journal = {Ecoscience},
	Month = {Jan},
	Pmid = {1245162055035452416related:APwuukq0RxEJ},
	Rating = {0},
	Title = {Procrustean co-inertia analysis for the linking of multivariate datasets},
	Uri = {papers://2E818BD9-B7E2-46DC-876A-F162F46D7CAE/Paper/p5755},
	Year = {2003},
	Bdsk-Url-1 = {http://www.ecoscience.ulaval.ca/catalogue/admin/imagephp/2494r-dray.pdf}}

@article{Dray:2008,
	Abstract = {Ecological studies often require studying the common structure of a pair of data tables. Co-inertia analysis is a multivariate method for coupling two tables. It is often neglected by ecologists who prefer the widely used methods of redundancy analysis and canonical correspondence },
	Author = {S Dray and D Chessel and J Thioulouse},
	Date-Added = {2012-05-30 19:48:00 +0000},
	Date-Modified = {2012-06-01 18:06:12 +0000},
	Journal = {Eco Soc America},
	Month = {Jan},
	Pmid = {16799003635688141435related:e_KvPc0MIukJ},
	Rating = {0},
	Title = {Co-inertia analysis and the linking of ecological data tables},
	Uri = {papers://2E818BD9-B7E2-46DC-876A-F162F46D7CAE/Paper/p5758},
	Year = {2008},
	Bdsk-Url-1 = {http://www.esajournals.org/doi/full/10.1890/03-0178}}

@article{ade4d2,
	Abstract = {Vol. 7/2, October 2007 48 each river, a number of sites have been sampled. The number of sites per river is not constant. jv73 {\$} poi is a data. frame and contains presence/absence data for 19 fish species (columns) in 92 sites },
	Author = {S Dray and A Dufour and D Chessel},
	Date-Added = {2012-05-30 19:48:00 +0000},
	Date-Modified = {2012-06-01 18:06:12 +0000},
	Journal = {New Functions for Multivariate Analysis},
	Local-Url = {file://localhost/Users/susan/Documents/Papers/Unknown/Dray/New%20Functions%20for%20Multivariate%20Analysis%20%20Dray.pdf},
	Rating = {0},
	Read = {Yes},
	Title = {The ade4 Package---II: Two-table and K-table Methods},
	Uri = {papers://2E818BD9-B7E2-46DC-876A-F162F46D7CAE/Paper/p3223},
	Bdsk-Url-1 = {http://citeseerx.ist.psu.edu/viewdoc/download?doi=10.1.1.81.7735&rep=rep1&type=pdf%23page=47}}

@article{Eckburg:2005aa,
	Abstract = {The human endogenous intestinal microflora is an essential ``organ'' in providing nourishment, regulating epithelial development, and instructing innate immunity; yet, surprisingly, basic features remain poorly described. We examined 13,355 prokaryotic ribosomal RNA gene sequences from multiple colonic mucosal sites and feces of healthy subjects to improve our understanding of gut microbial diversity. A majority of the bacterial sequences corresponded to uncultivated species and novel microorganisms. We discovered significant intersubject variability and differences between stool and mucosa community composition. Characterization of this immensely diverse ecosystem is the first step in elucidating its role in health and disease.},
	Author = {Paul B Eckburg and Elisabeth M Bik and Charles N Bernstein and Elizabeth Purdom and Les Dethlefsen and Michael Sargent and Steven R Gill and Karen E Nelson and David A Relman},
	Date-Added = {2012-05-30 19:48:00 +0000},
	Date-Modified = {2012-10-12 20:15:30 +0000},
	Journal = {Science},
	Number = {5728},
	Pages = {1635--8},
	Title = {Diversity of the human intestinal microbial flora},
	Volume = {308},
	Year = {2005},
	Bdsk-Url-1 = {http://www.sciencemag.org/cgi/content/abstract/308/5728/1635},
	Bdsk-Url-2 = {http://dx.doi.org/10.1126/science.1110591}}

@article{elasticnet,
	Author = {Zou, H. and Hastie, T.},
	Date-Added = {2012-05-30 19:48:00 +0000},
	Date-Modified = {2012-05-30 19:48:00 +0000},
	Journal = {R package version},
	Pages = {1--0},
	Title = {elasticnet: Elastic-Net for Sparse Estimation and Sparse PCA},
	Year = {2008}}

@article{enterotypes,
	Author = {Arumugam, M. and Raes, J. and Pelletier, E. and Le Paslier, D. and Yamada, T. and Mende, D.R. and Fernandes, G.R. and Tap, J. and Bruls, T. and Batto, J.M. and others},
	Date-Added = {2012-05-30 19:48:00 +0000},
	Date-Modified = {2012-05-30 19:48:00 +0000},
	Journal = {Nature},
	Number = {7346},
	Pages = {174--180},
	Publisher = {Nature Publishing Group},
	Title = {Enterotypes of the human gut microbiome},
	Volume = {473},
	Year = {2011}}

@inproceedings{Escoufier:1977,
	Author = {Escoufier, Y.},
	Booktitle = {Recent developments in Statistics.},
	Date-Added = {2012-05-30 19:48:00 +0000},
	Date-Modified = {2012-05-30 19:48:00 +0000},
	Editor = {Barra, J.R. et al.},
	Organization = {North Holland,},
	Pages = {125-131.},
	Title = {Operators related to a data matrix.},
	Year = {1977}}

@inproceedings{Escoufier:1987,
	Author = {Escoufier, Y.},
	Booktitle = {Development. in numerical ecology.},
	Date-Added = {2012-05-30 19:48:00 +0000},
	Date-Modified = {2012-05-30 19:48:00 +0000},
	Editor = {In Legendre, P. and Legendre, L.},
	Pages = {139--156},
	Title = {The duality diagram: a means of better practical applications},
	Year = {1987}}

@article{Evans,
	Abstract = { Metagenomics attempts to sample and study all the genetic material prese
nt in a community of microorganisms in a given environment. A key problem in this new
 field is the development of comparative methods that indicate the extent to which tw
o communities differ. {\em UniFrac}, a method constructed from a somewhat ad hoc phyl
ogenetics-based distance between two communities, is one of the most commonly used to
ols for these analyses. We provide a foundation for such methods by establishing that
 the {\em weighted UniFrac} distance is a special case of the classical Kantorovich-R
ubinstein (KR) metric applied to probability distributions representing the metagenom
ic samples on a reference phylogenetic tree. We demonstrate that in this case the KR 
distance can be written as an integral over the tree, develop {\$}L^p{\$} Zolotarev-t
ype generalizations of the metric, and show how the p-value of the natural permutatio
n test of the null hypothesis ``no difference between the two communities'' can be appr
oximated using a functional of a Gaussian process indexed by the tree. We relate the 
{\$}L^2{\$} case to an ANOVA-type decomposition and find that the distribution of its
 associated Gaussian functional is that of a computable linear combination of indepen
dent {\$}\chi_1^2{\$} random variables. },
	Author = {Steven N Evans and Frederick A Matsen},
	Date-Added = {2012-05-30 19:48:00 +0000},
	Date-Modified = {2012-06-01 18:06:12 +0000},
	Eprint = {1005.1699v2},
	Journal = {arXiv},
	Keywords = {q-bio.PE},
	Month = {Jan},
	Pmid = {1005.1699v2},
	Rating = {0},
	Title = {The phylogenetic Kantorovich-Rubinstein metric for environmental sequence s amples},
	Uri = {papers://2E818BD9-B7E2-46DC-876A-F162F46D7CAE/Paper/p6440},
	Volume = {q-bio.PE},
	Year = {2010},
	Bdsk-Url-1 = {http://arxiv.org/abs/1005.1699v2}}

@article{Faith:1992,
	Abstract = {Protecting biological  with limited resources may require placing conservation priorities on different taxa. A system of priorities that reflects the value of taxonomic  can be achieved by setting priorities such that the subset of taxa that is protected has maximum underlying },
	Author = {D Faith},
	Date-Added = {2012-05-30 19:48:00 +0000},
	Date-Modified = {2012-06-01 18:06:12 +0000},
	Journal = {Biological Conservation},
	Local-Url = {file://localhost/Users/susan/Documents/Papers/1992/Faith/Biological%20Conservation%201992%20Faith.pdf},
	Month = {Jan},
	Pmid = {2105429304099193050related:2sCHCsz8Nx0J},
	Rating = {0},
	Title = {Conservation evaluation and phylogenetic diversity},
	Uri = {papers://2E818BD9-B7E2-46DC-876A-F162F46D7CAE/Paper/p5724},
	Year = {1992},
	Bdsk-Url-1 = {http://linkinghub.elsevier.com/retrieve/pii/0006320792912013}}

@article{Felsenstein:1985,
	Author = {Joseph Felsenstein},
	Date-Added = {2012-05-30 19:48:00 +0000},
	Date-Modified = {2012-06-01 18:06:12 +0000},
	Issue = {1},
	Journal = {The American Naturalist},
	Local-Url = {file://localhost/Users/susan/Documents/Papers/1985/Felsenstein/1985%20Felsenstein.pdf},
	Number = {1},
	Pages = {1--15},
	Title = {Phylogenies and the Comparative Method},
	Uri = {papers://FFD4927F-8CEB-4EC7-AAEB-FE1886A056ED/Paper/p868},
	Volume = {125},
	Year = {1985},
	Bdsk-Url-1 = {http://links.jstor.org/sici?sici=0003-0147%2528198501%2529125%253A1%253C1%253APATCM%253E2.0.CO%253B2-Y}}

@manual{foreach,
	Author = {Revolution Analytics},
	Date-Added = {2012-05-30 19:48:00 +0000},
	Date-Modified = {2012-06-01 18:06:12 +0000},
	Note = {R package version 1.3.2},
	Title = {foreach: Foreach looping construct for R},
	Year = {2011},
	Bdsk-Url-1 = {http://CRAN.R-project.org/package=foreach}}

@inbook{frenchway,
	Address = {Beachwood, OH},
	Author = {Susan Holmes},
	Booktitle = {Probability and Statistics: Essays in Honor of David A. Freedman},
	Date-Added = {2012-05-30 19:48:00 +0000},
	Date-Modified = {2012-06-07 14:37:35 +0000},
	Editor = {D. Nolan and T. P. Speed},
	Publisher = {IMS},
	Series = {IMS Lecture Notes--Monograph Series},
	Title = {Multivariate Analysis: {The French way}},
	Volume = {56},
	Year = {2006},
	Bdsk-Url-1 = {http://www.imstat.org/publications/lecnotes.htm}}

@article{Gemident:2007,
	Address = {Los Alamitos, CA, USA},
	Author = {Adam Kapelner and Peter Lee and Susan Holmes},
	Date-Added = {2012-05-30 19:48:00 +0000},
	Date-Modified = {2012-06-01 18:06:12 +0000},
	Isbn = {0-7695-2904-6},
	Journal = {Medivis},
	Pages = {81-86},
	Publisher = {IEEE Computer Society},
	Title = {An Interactive Statistical Image Segmentation and Visualization System},
	Volume = {00},
	Year = {2007},
	Bdsk-Url-1 = {http://doi.ieeecomputersociety.org/10.1109/MEDIVIS.2007.5}}

@article{gentleman2007,
	Author = {Gentleman, R. and Temple Lang, D.},
	Date-Added = {2012-05-30 19:48:00 +0000},
	Date-Modified = {2012-05-30 19:48:00 +0000},
	Journal = {Journal of Computational and Graphical Statistics},
	Number = {1},
	Pages = {1--23},
	Publisher = {ASA},
	Title = {Statistical analyses and reproducible research},
	Volume = {16},
	Year = {2007}}

@book{ggplot2,
	Author = {Hadley Wickham},
	Date-Added = {2012-05-30 19:48:00 +0000},
	Date-Modified = {2012-06-01 18:06:12 +0000},
	Isbn = {978-0-387-98140-6},
	Publisher = {Springer New York},
	Title = {ggplot2: elegant graphics for data analysis},
	Year = {2009},
	Bdsk-Url-1 = {http://had.co.nz/ggplot2/book}}

@article{Goel:2007aa,
	Abstract = {Classical multidimensional scaling (MDS) is a method for visualizing high-dimensional point clouds by mapping to low-dimensional Euclidean space. This mapping is defined in terms of eigenfunctions of a matrix of interpoint proximities. In this paper we analyze in detail multidimensional scaling applied to a specific dataset: the 2005 United States House of Representatives roll call votes. MDS and kernel projections output `horseshoes' that are characteristic of dimensionality reduction techniques. We show that in general, a latent ordering of the data gives rise to these patterns when one only has local information. That is, when only the interpoint distances for nearby points are known accurately. Our results provide a rigorous
set of results and  insight into manifold learning in the special case where the manifold is a curve.},
	Author = {Persi Diaconis and Sharad Goel and Susan Holmes},
	Date-Added = {2012-05-30 19:48:00 +0000},
	Date-Modified = {2012-05-30 19:48:00 +0000},
	Journal = {Annals of Applied Statistics},
	Local-Url = {file://localhost/Users/susan/Documents/Papers/2007/Goel/2007%20Goel.pdf},
	Title = {Horseshoes in Multidimensional Scaling and Kernel Methods},
	Uri = {papers://FFD4927F-8CEB-4EC7-AAEB-FE1886A056ED/Paper/p565},
	Year = {2007}}

@article{Grafen:1989,
	Affiliation = {Department of Zoology, University of Oxford, U.K.},
	Author = {A Grafen},
	Date-Added = {2012-05-30 19:48:00 +0000},
	Date-Modified = {2012-06-01 18:06:12 +0000},
	Issue = {1233},
	Journal = {Philos Trans R Soc Lond, B, Biol Sci},
	Keywords = {Regression Analysis, Phylogeny, Random Allocation, Animals, Models, Statistical, Models, Biological},
	Month = {Dec},
	Number = {1233},
	Pages = {119--57},
	Pmid = {2575770},
	Title = {The phylogenetic regression},
	Uri = {papers://FFD4927F-8CEB-4EC7-AAEB-FE1886A056ED/Paper/p939},
	Volume = {326},
	Year = {1989},
	Bdsk-Url-1 = {http://www.ncbi.nlm.nih.gov/sites/entrez?db=PubMed&cmd=retrieve&dopt=AbstractPlus&list_uids=2575770}}

@book{Greenacre:1984,
	Address = {London},
	Author = {Micheal J. Greenacre},
	Date-Added = {2012-05-30 19:48:00 +0000},
	Date-Modified = {2012-10-12 19:59:34 +0000},
	Publisher = {Academic Press},
	Title = {Theory and Applications of Correspondence Analysis},
	Year = {1984}}

@article{GXNA,
	Abstract = {We address the problem of using expression data and prior biological knowledge to identify differentially expressed pathways or groups of genes. Following an idea of Ideker et al. (2002), we construct a gene interaction network and search for high-scoring subnetworks. We make several improvements in terms of scoring functions and algorithms, resulting in higher speed and accuracy and easier biological interpretation. We also assign significance levels to our results, adjusted for multiple testing. Our methods are successfully applied to three human microarray data sets, related to cancer and the immune system, retrieving several known and potential pathways. The method, denoted by the acronym GXNA (Gene eXpression Network Analysis) is implemented in software that is publicly available and can be used on virtually any microarray data set. SUPPLEMENTARY INFORMATION: The source code and executable for the software, as well as certain supplemental materials, can be downloaded from http://stat.stanford.edu/~serban/gxna.},
	Affiliation = {Department of Statistics, Stanford University, Stanford, CA 94305, USA. serban@stat.stanford.edu},
	Author = {Serban Nacu and Rebecca Critchley-Thorne and Peter Lee and Susan Holmes},
	Date-Added = {2012-05-30 19:48:00 +0000},
	Date-Modified = {2012-06-01 18:06:12 +0000},
	Issue = {7},
	Journal = {Bioinformatics},
	Keywords = {Computer Simulation, Proteome, Signal Transduction, Algorithms, Gene Expression Regulation, Models, Immunological, Software, Oligonucleotide Array Sequence Analysis, Gene Expression Profiling, Immunologic Techniques},
	Local-Url = {file://localhost/Users/susan/Documents/Papers/2007/Nacu/Bioinformatics%202007%20Nacu.pdf},
	Month = {Apr},
	Number = {7},
	Pages = {850--8},
	Pii = {btm019},
	Pmid = {17267429},
	Title = {Gene expression network analysis and applications to immunology},
	Uri = {papers://FFD4927F-8CEB-4EC7-AAEB-FE1886A056ED/Paper/p263},
	Volume = {23},
	Year = {2007},
	Bdsk-Url-1 = {http://bioinformatics.oxfordjournals.org/cgi/content/abstract/23/7/850},
	Bdsk-Url-2 = {http://dx.doi.org/10.1093/bioinformatics/btm019}}

@article{haas2011chimeric,
	Author = {Haas, B.J. and Gevers, D. and Earl, A.M. and Feldgarden, M. and Ward, D.V. and Giannoukos, G. and Ciulla, D. and Tabbaa, D. and Highlander, S.K. and Sodergren, E. and others},
	Date-Added = {2012-05-30 19:48:00 +0000},
	Date-Modified = {2012-10-12 20:12:58 +0000},
	Journal = {Genome Research},
	Number = {3},
	Pages = {494},
	Publisher = {Cold Spring Harbor Lab},
	Title = {Chimeric {16S rRNA} sequence formation and detection in Sanger and 454-pyrosequenced PCR amplicons},
	Volume = {21},
	Year = {2011}}

@article{Hamady:2009,
	Abstract = {Next-generation sequencing techniques, and , 
have made simultaneous phylogenetic analyses of hundreds of microbial communities possible. 
Insight into community structure has been limited by the inability to integrate and
 visualize such vast datasets. Fast UniFrac },
	Author = {M Hamady and C Lozupone and R Knight},
	Date-Added = {2012-05-30 19:48:00 +0000},
	Date-Modified = {2012-06-01 18:06:12 +0000},
	Journal = {The ISME Journal},
	Month = {Jan},
	Pmid = {4809261587949798418related:EsStBe_tvUIJ},
	Rating = {0},
	Title = {Fast UniFrac: facilitating high-throughput phylogenetic analyses of microbial communities including analysis of pyrosequencing and PhyloChip data},
	Uri = {papers://2E818BD9-B7E2-46DC-876A-F162F46D7CAE/Paper/p5824},
	Year = {2009},
	Bdsk-Url-1 = {http://www.nature.com/ismej/journal/v4/n1/abs/ismej200997a.html}}

@article{Holmes:2003aa,
	Abstract = {This paper poses the problem of estimating and validating phylogenetic trees in statistical terms. The problem is hard enough to 
warrant several tacks: we reason by analogy to rounding real numbers, and dealing with ranking data. These are both cases where, 
as in phylogeny the parameters of interest are not real numbers. Then we pose the problem in geometrical terms, using distances and 
measures on a natural space of trees. We do not solve the problems of inference on tree space, but suggest some coherent ways of 
tackling them. },
	Author = {S Holmes},
	Date-Added = {2012-05-30 19:48:00 +0000},
	Date-Modified = {2012-10-13 00:10:07 +0000},
	Journal = {Theoretical Population Biology},
	Pages = {17--32},
	Title = {Statistics for phylogenetic trees},
	Volume = {63},
	Year = {2003}}

@article{Huson:2007aa,
	Abstract = {Metagenomics is the study of the genomic content of a sample of organisms obtained from a common habitat using targeted or random sequencing. Goals include understanding the extent and role of microbial diversity. The taxonomical content of such a sample is usually estimated by comparison against sequence databases of known sequences. Most published studies use the analysis of paired-end reads, complete sequences of environmental fosmid and BAC clones, or environmental assemblies. Emerging sequencing-by-synthesis technologies with very high throughput are paving the way to low-cost random ``shotgun'' approaches. This paper introduces MEGAN, a new computer program that allows laptop analysis of large metagenomic data sets. In a preprocessing step, the set of DNA sequences is compared against databases of known sequences using BLAST or another comparison tool. MEGAN is then used to compute and explore the taxonomical content of the data set, employing the NCBI taxonomy to summarize and order the results. A simple lowest common ancestor algorithm assigns reads to taxa such that the taxonomical level of the assigned taxon reflects the level of conservation of the sequence. The software allows large data sets to be dissected without the need for assembly or the targeting of specific phylogenetic markers. It provides graphical and statistical output for comparing different data sets. The approach is applied to several data sets, including the Sargasso Sea data set, a recently published metagenomic data set sampled from a mammoth bone, and several complete microbial genomes. Also, simulations that evaluate the performance of the approach for different read lengths are presented.},
	Affiliation = {Center for Bioinformatics, T{\"u}bingen University, Sand 14, 72076 T{\"u}bingen, Germany. huson@informatik.uni-tuebingen.de},
	Author = {Daniel H Huson and Alexander F Auch and Ji Qi and Stephan C Schuster},
	Date-Added = {2012-05-30 19:48:00 +0000},
	Date-Modified = {2012-06-01 18:06:12 +0000},
	Issue = {3},
	Journal = {Genome Res},
	Keywords = {Biodiversity, Species Specificity, Variation (Genetics), Phylogeny, Computational Biology, Atlantic Ocean, Genome, Software, Ecosystem, Genomics},
	Local-Url = {file://localhost/Users/susan/Documents/Papers/2007/Huson/Genome%20Res%202007%20Huson.pdf},
	Month = {Mar},
	Number = {3},
	Pages = {377--86},
	Pii = {gr.5969107},
	Pmid = {17255551},
	Title = {{MEGAN} analysis of metagenomic data},
	Uri = {papers://FFD4927F-8CEB-4EC7-AAEB-FE1886A056ED/Paper/p1210},
	Volume = {17},
	Year = {2007},
	Bdsk-Url-1 = {http://www.genome.org/cgi/content/abstract/17/3/377},
	Bdsk-Url-2 = {http://dx.doi.org/10.1101/gr.5969107}}

@article{Ideker:2002,
	Abstract = {MOTIVATION: In model organisms such as yeast, large databases of protein-protein and protein-DNA interactions have become an extremely important r
esource for the study of protein function, evolution, and gene regulatory dynamics. In this paper we demonstrate that by integrating these interactions with w
idely-available mRNA expression data, it is possible to generate concrete hypotheses for the underlying mechanisms governing the observed changes in gene expr
ession. To perform this integration systematically and at large scale, we introduce an approach for screening a molecular interaction network to identify acti
ve subnetworks, i.e., connected regions of the network that show significant changes in expression over particular subsets of conditions. The method we presen
t here combines a rigorous statistical measure for scoring subnetworks with a search algorithm for identifying subnetworks with high score. RESULTS: We evalua
ted our procedure on a small network of 332 genes and 362 interactions and a large network of 4160 genes containing all 7462 protein-protein and protein-DNA i
nteractions in the yeast public databases. In the case of the small network, we identified five significant subnetworks that covered 41 out of 77 (53%) of all
 significant changes in expression. Both network analyses returned several top-scoring subnetworks with good correspondence to known regulatory mechanisms in 
the literature. These results demonstrate how large-scale genomic approaches may be used to uncover signalling and regulatory pathways in a systematic, integr
ative fashion.},
	Affiliation = {Whitehead Institute for Biomedical Research, Cambridge, MA 02142, USA Institute for Systems Biology, Seattle, WA 98103, USA. trey@wi.mit.edu},
	Author = {Trey Ideker and Owen Ozier and Benno Schwikowski and Andrew F Siegel},
	Date-Added = {2012-05-30 19:48:00 +0000},
	Date-Modified = {2012-06-01 18:06:12 +0000},
	Journal = {Bioinformatics},
	Keywords = {Algorithms, Computer Simulation, Yeasts, Gene Expression Regulation, Models, Biological, Gene Expression Profiling, Proteome, Signal Transduction},
	Local-Url = {file://localhost/Users/susan/Documents/Papers/2002/Ideker/Bioinformatics%202002%20Ideker.pdf},
	Month = {Jan},
	Pages = {S233--40},
	Pmid = {12169552},
	Title = {Discovering regulatory and signalling circuits in molecular interaction networks},
	Uri = {papers://FFD4927F-8CEB-4EC7-AAEB-FE1886A056ED/Paper/p320},
	Volume = {18 Suppl 1},
	Year = {2002},
	Bdsk-Url-1 = {http://bioinformatics.oxfordjournals.org/cgi/reprint/18/suppl%5C_1/S233}}

@article{igraph,
	Author = {Gabor Csardi and Tamas Nepusz},
	Date-Added = {2012-05-30 19:48:00 +0000},
	Date-Modified = {2012-06-01 18:06:12 +0000},
	Journal = {InterJournal},
	Pages = {1695},
	Title = {The igraph software package for complex network research},
	Volume = {Complex Systems},
	Year = {2006},
	Bdsk-Url-1 = {http://igraph.sf.net}}

@article{jaccard:1912,
	Author = {Jaccard, P.},
	Date-Added = {2012-05-30 19:48:00 +0000},
	Date-Modified = {2012-05-30 19:48:00 +0000},
	Issue = {2},
	Journal = {The New Phytologist},
	Pages = {37-50},
	Title = {The distribution of flora in the alpine zone},
	Volume = {11},
	Year = {1912}}

@article{Johnson:2006aa,
	Abstract = {Metagenomic projects generate short, overlapping fragments of DNA sequence, each deriving from a different individual. We report a new method for inferring the scaled mutation rate, theta = 2Neu, and the scaled exponential growth rate, R = Ner, from the site-frequency spectrum of these data while accounting for sequencing error via Phred quality scores. After obtaining maximum likelihood parameter estimates for theta and R, we calculate empirical Bayes quality scores reflecting the posterior probability that each apparently polymorphic site is truly polymorphic; these scores can then be used for other applications such as SNP discovery. For realistic parameter ranges, analytic and simulation results show our estimates to be essentially unbiased with tight confidence intervals. In contrast, choosing an arbitrary quality score cutoff (e.g., trimming reads) and ignoring further quality information during inference yields biased estimates with greater variance. We illustrate the use of our technique on a new project analyzing activated sludge from a lab-scale bioreactor seeded by a wastewater treatment plant.},
	Affiliation = {Biophysics Graduate Group, University of California, Berkeley, California 94720, USA. plfjohnson@berkeley.edu},
	Author = {Philip L F Johnson and Montgomery Slatkin},
	Date-Added = {2012-05-30 19:48:00 +0000},
	Date-Modified = {2012-06-01 18:06:12 +0000},
	Issue = {10},
	Journal = {Genome Res},
	Keywords = {Genetics, Population, Mutation, Data Interpretation, Statistical, Bacteria, Sewage, Sequence Analysis, DNA, Likelihood Functions, Polymorphism, Genetic, Bayes Theorem, Genomics},
	Local-Url = {file://localhost/Users/susan/Documents/Papers/2006/Johnson/Genome%20Res%202006%20Johnson.pdf},
	Month = {Oct},
	Number = {10},
	Pages = {1320--7},
	Pii = {gr.5431206},
	Pmid = {16954540},
	Title = {Inference of population genetic parameters in metagenomics: a clean look at messy data},
	Uri = {papers://FFD4927F-8CEB-4EC7-AAEB-FE1886A056ED/Paper/p553},
	Volume = {16},
	Year = {2006},
	Bdsk-Url-1 = {http://www.genome.org/cgi/content/abstract/16/10/1320},
	Bdsk-Url-2 = {http://dx.doi.org/10.1101/gr.5431206}}

@article{Kassinen,
	Abstract = {Background {\&} Aims: Irritable bowel syndrome (IBS) is a significant gastrointestinal disorder with unknown etiology. The symptoms can greatly weaken patients' quality of life and account for notable economical costs for society. Contribution of the gastrointestinal microbiota in IBS },
	Author = {A Kassinen and L Krogius-Kurikka and H M{\"a}kivuokko},
	Date-Added = {2012-05-30 19:48:00 +0000},
	Date-Modified = {2012-06-01 18:06:12 +0000},
	Journal = {Gastroenterology},
	Local-Url = {file://localhost/Users/susan/Documents/Papers/2007/Kassinen/Gastroenterology%202007%20Kassinen.pdf},
	Month = {Jan},
	Pmid = {15811942257185840937related:Kd-MKLVNb9sJ},
	Rating = {0},
	Title = {The fecal microbiota of irritable bowel syndrome patients differs significantly from that of healthy subjects},
	Uri = {papers://2E818BD9-B7E2-46DC-876A-F162F46D7CAE/Paper/p5974},
	Year = {2007},
	Bdsk-Url-1 = {http://linkinghub.elsevier.com/retrieve/pii/S0016508507007342}}

@article{Kembel:2010p5768,
	Abstract = { Availability:  is a  for the R statistical language and environment written in R and C, released under a GPL v2 open-source license, and freely available on the web (http:// .r-forge.r-project.org) and from CRAN (http://cran.r-project.org). },
	Author = {S Kembel and P Cowan and M Helmus},
	Date-Added = {2012-05-30 19:48:00 +0000},
	Date-Modified = {2012-06-01 18:06:12 +0000},
	Journal = {{\ldots}},
	Local-Url = {file://localhost/Users/susan/Documents/Papers/2010/Kembel/%E2%80%A6%202010%20Kembel.pdf},
	Month = {Jan},
	Pmid = {5668909286382479585related:4ai99vUCrE4J},
	Rating = {0},
	Title = {Picante: R tools for integrating phylogenies and ecology},
	Uri = {papers://2E818BD9-B7E2-46DC-876A-F162F46D7CAE/Paper/p5768},
	Year = {2010},
	Bdsk-Url-1 = {http://bioinformatics.oxfordjournals.org/cgi/content/abstract/26/11/1463}}

@article{KingHunter,
	Abstract = {We carried out a crossover controlled trial of a standard diet and an exclusion diet matched for macronutrients in six female IBS patients and six female controls. During the final 72 h on each diet, faecal excretion of fat, nitrogen, starch, and non-starch polysaccharide NSP was },
	Author = {T King and M Elia and J Hunter},
	Date-Added = {2012-05-30 19:48:00 +0000},
	Date-Modified = {2012-06-01 18:06:12 +0000},
	Journal = {The Lancet},
	Month = {Jan},
	Pmid = {3957488279742726443related:K0HWbJ_S6zYJ},
	Rating = {0},
	Title = {Abnormal colonic fermentation in irritable bowel syndrome},
	Uri = {papers://2E818BD9-B7E2-46DC-876A-F162F46D7CAE/Paper/p5984},
	Year = {1998},
	Bdsk-Url-1 = {http://linkinghub.elsevier.com/retrieve/pii/S0140673698021461}}

@misc{knitr,
	Author = {Xie, Y},
	Date-Added = {2012-05-30 19:48:00 +0000},
	Date-Modified = {2012-10-13 00:03:15 +0000},
	Note = {R package version 0.8},
	Title = {knitr: A general-purpose package for dynamic report generation in R},
	Year = {2012},
	Bdsk-Url-1 = {http://yihui.name/knitr/}}

@manual{lattice,
	Author = {Deepayan Sarkar},
	Date-Added = {2012-05-30 19:48:00 +0000},
	Date-Modified = {2012-06-01 18:06:12 +0000},
	Note = {R package version 0.17-26},
	Title = {lattice: Lattice Graphics},
	Year = {2009},
	Bdsk-Url-1 = {http://CRAN.R-project.org/package=lattice}}

@article{ley2008,
	Author = {Ley, R.E. and Hamady, M. and Lozupone, C. and Turnbaugh, P.J. and Ramey, R.R. and Bircher, J.S. and Schlegel, M.L. and Tucker, T.A. and Schrenzel, M.D. and Knight, R. and others},
	Date-Added = {2012-05-30 19:48:00 +0000},
	Date-Modified = {2012-05-30 19:48:00 +0000},
	Journal = {Science},
	Number = {5883},
	Pages = {1647},
	Publisher = {American Association for the Advancement of Science},
	Title = {Evolution of mammals and their gut microbes},
	Volume = {320},
	Year = {2008}}

@article{ley2008worlds,
	Author = {Ley, R.E. and Lozupone, C.A. and Hamady, M. and Knight, R. and Gordon, J.I.},
	Date-Added = {2012-05-30 19:48:00 +0000},
	Date-Modified = {2012-05-30 19:48:00 +0000},
	Issn = {1740-1526},
	Journal = {Nature Reviews Microbiology},
	Number = {10},
	Pages = {776--788},
	Publisher = {Nature Publishing Group},
	Title = {{Worlds within worlds: evolution of the vertebrate gut microbiota}},
	Volume = {6},
	Year = {2008}}

@article{Malinen,
	Abstract = {Extensive individual variation was observed in the GI microbiota among both the IBS- and control groups. Sorting of the IBS patients according to the symptom subtypes (diarrhea, constipation, and alternating predominant type) revealed that lower amounts of },
	Author = {E Malinen and T Rinttil{\"a} and K Kajander and J M{\"a}tt{\"o}},
	Date-Added = {2012-05-30 19:48:00 +0000},
	Date-Modified = {2012-05-30 19:48:00 +0000},
	Journal = {The American journal of Gastroenterology},
	Month = {Jan},
	Number = {2},
	Pages = {373--382},
	Rating = {0},
	Title = {Analysis of the fecal microbiota of irritable bowel syndrome patients and healthy controls with real-time PCR},
	Volume = {100},
	Year = {2005}}

@article{Mantel:1967,
	Author = {Mantel, N.},
	Date-Added = {2012-05-30 19:48:00 +0000},
	Date-Modified = {2012-05-30 19:48:00 +0000},
	Journal = {Cancer research},
	Number = {2 Part 1},
	Pages = {209},
	Publisher = {AACR},
	Title = {The detection of disease clustering and a generalized regression approach},
	Volume = {27},
	Year = {1967}}

@book{Mardia,
	Address = {NY.},
	Author = {K. Mardia and J. Kent and J. Bibby},
	Date-Added = {2012-05-30 19:48:00 +0000},
	Date-Modified = {2012-05-30 19:48:00 +0000},
	Publisher = {Academic Press},
	Title = {Multiariate Analysis},
	Year = {1979}}

@article{Martins:1997,
	Author = {Emilia P. Martins and Thomas F. Hansen},
	Date-Added = {2012-05-30 19:48:00 +0000},
	Date-Modified = {2012-06-01 18:06:12 +0000},
	Issue = {4},
	Journal = {The American Naturalist},
	Local-Url = {file://localhost/Users/susan/Documents/Papers/1997/Martins/1997%20Martins.pdf},
	Number = {4},
	Pages = {646--667},
	Title = {Phylogenies and the Comparative Method: A General Approach to Incorporating Phylogenetic Information into the Analysis of Interspecific Data},
	Uri = {papers://FFD4927F-8CEB-4EC7-AAEB-FE1886A056ED/Paper/p1159},
	Volume = {149},
	Year = {1997},
	Bdsk-Url-1 = {http://www.jstor.org/cgi-bin/jstor/printpage/00030147/di006421/00p0108l/0.pdf}}

@article{Matchings,
	Author = {Persi Diaconis and Susan Holmes},
	Date-Added = {2012-05-30 19:48:00 +0000},
	Date-Modified = {2012-05-30 19:48:00 +0000},
	Issue = {25},
	Journal = {Proc. Natl. Acad. Sci. USA},
	Number = {25},
	Pages = {14600--14602 (electronic)},
	Title = {Matchings and phylogenetic trees},
	Uri = {papers://FFD4927F-8CEB-4EC7-AAEB-FE1886A056ED/Paper/p578},
	Volume = {95},
	Year = {1998}}

@article{McMurdie:2007,
	Abstract = {Vinyl chloride reductases (VC-RDase) are the key enzymes for complete microbial reductive dehalogenation of chloroethenes, including the groundwater pollutants tetrachloroethene and trichloroethene. Analysis of the codon usage of the VC-RDase genes vcrA and bvcA showed that these genes are highly unusual and are characterized by a low G+C fraction at the third position. The third position of codons in VC-RDase genes is biased toward the nucleotide T, even though available Dehalococcoides genome sequences indicate the absence of any tRNAs matching codons that end in T. The comparatively high level of abnormality in the codon usage of VC-RDase genes suggests an evolutionary history that is different from that of most other Dehalococcoides genes.},
	Affiliation = {Department of Civil and Environmental Engineering, James H Clark Center East Wing, E250A, Stanford University, Stanford, CA 94305-5429, USA.},
	Author = {Paul J McMurdie and Sebastian F Behrens and Susan Holmes and Alfred M Spormann},
	Date-Added = {2012-05-30 19:48:00 +0000},
	Date-Modified = {2012-06-01 18:06:12 +0000},
	Issue = {8},
	Journal = {Appl Environ Microbiol},
	Local-Url = {file://localhost/Users/susan/Documents/Papers/2007/McMurdie/Appl%20Environ%20Microbiol%202007%20McMurdie.pdf},
	Month = {Apr},
	Number = {8},
	Pages = {2744--7},
	Pii = {AEM.02768-06},
	Pmid = {17308190},
	Title = {Unusual codon bias in vinyl chloride reductase genes of Dehalococcoides species},
	Uri = {papers://FFD4927F-8CEB-4EC7-AAEB-FE1886A056ED/Paper/p539},
	Volume = {73},
	Year = {2007},
	Bdsk-Url-1 = {http://dx.doi.org/10.1128/AEM.02768-06}}

@unpublished{McMurdie:2007b,
	Author = {Paul J McMurdie and Alfred M Spormann and Susan Holmes},
	Date-Added = {2012-05-30 19:48:00 +0000},
	Date-Modified = {2012-05-30 19:48:00 +0000},
	Month = {July},
	Note = {submitted},
	Title = {Multivariate analysis of codon usage in reductive dehalogenase genes: An example of decomposing the chisquare of a contingency table effectively},
	Year = {2007}}

@article{MEC:MEC4666,
	Author = {Gompert, Zachariah and Forister, Matthew L. and Fordyce, James A. and Nice, Chris C. and Williamson, Robert J. and Alex Buerkle, C.},
	Date-Added = {2012-05-30 19:48:00 +0000},
	Date-Modified = {2012-06-01 18:06:12 +0000},
	Issn = {1365-294X},
	Journal = {Molecular Ecology},
	Keywords = {454 pyrosequencing, analysis of molecular variance, hierarchical Bayesian models, hybridization, Pleistocene phylogeography},
	Number = {12},
	Pages = {2455--2473},
	Publisher = {Blackwell Publishing Ltd},
	Title = {Bayesian analysis of molecular variance in pyrosequences quantifies population genetic structure across the genome of Lycaeides butterflies},
	Volume = {19},
	Year = {2010},
	Bdsk-Url-1 = {http://dx.doi.org/10.1111/j.1365-294X.2010.04666.x}}

@article{Moberg:2007p5930,
	Abstract = {Todd Z. DeSantis1,2, Eoin L. Brodie1, Jordan P. Moberg1, Ingrid X. Zubieta1, Yvette M. Piceno1 and Gary L. Andersen1,2  (1) Lawrence Berkeley National Laboratory, Center for Environmental Biotechnology, 1 Cyclotron Road, Mail Stop 70A-3317, Berkeley, CA 94720, USA (2) },
	Author = {J Moberg and I Zubieta and Y Piceno and G Andersen},
	Date-Added = {2012-05-30 19:48:00 +0000},
	Date-Modified = {2012-10-12 20:14:23 +0000},
	Journal = {Microbial ecology},
	Local-Url = {file://localhost/Users/susan/Documents/Papers/2007/Moberg/Microbial%20ecology%202007%20Moberg.pdf},
	Month = {Jan},
	Pmid = {16297154156046484147related:s4Lu4FsfK-IJ},
	Rating = {0},
	Title = {High-density universal {16S rRNA} microarray analysis reveals broader diversity than typical clone library when sampling the environment},
	Uri = {papers://2E818BD9-B7E2-46DC-876A-F162F46D7CAE/Paper/p5930},
	Year = {2007},
	Bdsk-Url-1 = {http://www.springerlink.com/index/X6276867M7801153.pdf}}

@article{mothur,
	Author = {Schloss, P D and Westcott, S L and Ryabin, T and Hall, J R and Hartmann, M and Hollister, E B and Lesniewski, R A and Oakley, B B and Parks, D H and Robinson, C J and Sahl, J W and Stres, B and Thallinger, G G and Van Horn, D J and Weber, C F},
	Date-Added = {2012-05-30 19:48:00 +0000},
	Date-Modified = {2012-10-12 23:53:19 +0000},
	Journal = {Applied and Environmental Microbiology},
	Number = {23},
	Pages = {7537--7541},
	Title = {{Introducing mothur: Open-Source, Platform-Independent, Community-Supported Software for Describing and Comparing Microbial Communities}},
	Volume = {75},
	Year = {2009}}

@manual{multtest,
	Author = {Katherine S. Pollard and Houston N. Gilbert and Yongchao Ge and Sandra Taylor and Sandrine Dudoit},
	Date-Added = {2012-05-30 19:48:00 +0000},
	Date-Modified = {2012-06-01 18:06:12 +0000},
	Note = {R package version 2.4.0},
	Title = {multtest: Resampling-based multiple hypothesis testing},
	Year = {2010},
	Bdsk-Url-1 = {http://CRAN.R-project.org/package=multtest}}

@article{Nelson:2010,
	Abstract = { Volume 138, Issue 5, Pages S-767, May 2010, Authors:Tyrrell A. ; Pankaj J. Pasricha; Susan ; Alfred M. .  Tyrrell A.  ,; Pankaj J. Pasricha ,; Susan ,; Alfred M. . Abstract; PDF. No full text is available. },
	Author = {Nelson, Tyrrell and Pasricha, P and Holmes, Susan and Spormann, Alfred},
	Date-Added = {2012-05-30 19:48:00 +0000},
	Date-Modified = {2012-10-12 19:19:22 +0000},
	Journal = {Gastroenterology},
	Rating = {0},
	Title = {Shifts in Luminal and Mucosal Microbial Communities Associated With an Experimental Model of Irritable Bowel Syndrome},
	Year = {2010},
	Bdsk-Url-1 = {http://www.gastrojournal.org/article/S0016-5085(10)63539-1/abstract}}

@article{nelsonphylochip,
	Author = {Nelson, TA and Holmes, S. and Alekseyenko, AV and Shenoy, M. and DeSantis, T. and Wu, CH and Andersen, GL and Winston, J. and Sonnenburg, J. and Pasricha, PJ and Spormann, A.},
	Date-Added = {2012-05-30 19:48:00 +0000},
	Date-Modified = {2012-08-20 21:15:33 +0000},
	Issn = {1365-2982},
	Journal = {Neurogastroenterology and Motility},
	Publisher = {Wiley Online Library},
	Title = {{PhyloChip microarray analysis reveals altered gastrointestinal microbial communities in a rat model of colonic hypersensitivity}},
	Year = {2010}}

@article{Noguchi:2006aa,
	Abstract = {Exhaustive gene identification is a fundamental goal in all metagenomics projects. However, most metagenomic sequences are unassembled anonymous fragments, and conventional gene-finding methods cannot be applied. We have developed a prokaryotic gene-finding program, MetaGene, which utilizes di-codon frequencies estimated by the GC content of a given sequence with other various measures. MetaGene can predict a whole range of prokaryotic genes based on the anonymous genomic sequences of a few hundred bases, with a sensitivity of 95% and a specificity of 90% for artificial shotgun sequences (700 bp fragments from 12 species). MetaGene has two sets of codon frequency interpolations, one for bacteria and one for archaea, and automatically selects the proper set for a given sequence using the domain classification method we propose. The domain classification works properly, correctly assigning domain information to more than 90% of the artificial shotgun sequences. Applied to the Sargasso Sea dataset, MetaGene predicted almost all of the annotated genes and a notable number of novel genes. MetaGene can be applied to wide variety of metagenomic projects and expands the utility of metagenomics.},
	Affiliation = {Department of Computational Biology, Graduate School of Frontier Sciences, University of Tokyo, Kashiwa, Chiba 277-8562, Japan. hide@cb.k.u-tokyo.ac.jp},
	Author = {Hideki Noguchi and Jungho Park and Toshihisa Takagi},
	Date-Added = {2012-05-30 19:48:00 +0000},
	Date-Modified = {2012-06-01 18:06:12 +0000},
	Issue = {19},
	Journal = {Nucleic Acids Res},
	Keywords = {GC Rich Sequence, Genes, Bacterial, Software, Oceans and Seas, Open Reading Frames, Genes, Archaeal, Environment, Computational Biology, Genomics, Internet, Genome, Archaeal, Genome, Bacterial},
	Local-Url = {file://localhost/Users/susan/Documents/Papers/2006/Noguchi/Nucleic%20Acids%20Res%202006%20Noguchi.pdf},
	Month = {Jan},
	Number = {19},
	Pages = {5623--30},
	Pii = {gkl723},
	Pmid = {17028096},
	Title = {MetaGene: prokaryotic gene finding from environmental genome shotgun sequences},
	Uri = {papers://FFD4927F-8CEB-4EC7-AAEB-FE1886A056ED/Paper/p558},
	Volume = {34},
	Year = {2006},
	Bdsk-Url-1 = {http://nar.oxfordjournals.org/cgi/content/abstract/34/19/5623},
	Bdsk-Url-2 = {http://dx.doi.org/10.1093/nar/gkl723}}

@article{palmer2007,
	Author = {Palmer, C. and Bik, E.M. and DiGiulio, D.B. and Relman, D.A. and Brown, P.O.},
	Date-Added = {2012-05-30 19:48:00 +0000},
	Date-Modified = {2012-05-30 19:48:00 +0000},
	Issn = {1545-7885},
	Journal = {PLoS biology},
	Number = {7},
	Pages = {e177},
	Title = {{Development of the human infant intestinal microbiota}},
	Volume = {5},
	Year = {2007}}

@article{Pavoine:2004,
	Author = {S Pavoine and AB Dufour and D Chessel},
	Date-Added = {2012-05-30 19:48:00 +0000},
	Date-Modified = {2012-10-13 00:09:46 +0000},
	Journal = {Journal of Theoretical Biology},
	Number = {4},
	Pages = {523--537},
	Rating = {0},
	Title = {From dissimilarities among species to dissimilarities among communities: a double principal coordinate analysis},
	Volume = {228},
	Year = {2004}}

@article{Pavoine:2005,
	Abstract = {Rao has developed quadratic entropy to measure diversity in a set of entities divided up among a fixed set of categories. This index depends on a chosen matrix of dissimilarities among categories and a frequency distribution of these categories. With certain choices of dissimilarities, this index could be maximized over all frequency distributions by eliminating several categories. This unexpected result is radically opposite to those obtained with usual diversity indices. We demonstrate that the elimination of categories to maximize the quadratic entropy depends on mathematical properties of the chosen dissimilarities. In particular, when quadratic entropy is applied to ultrametric dissimilarities, all categories are retained in order to reach its maximal value. Three examples, varying from simple one-dimensional to ultrametric dissimilarity matrices, are provided. We conclude that, as far as diversity measurement is concerned, quadratic entropy is most relevant when applied to ultrametric dissimilarities.},
	Author = {S Pavoine and S Ollier and D Pontier},
	Date-Added = {2012-05-30 19:48:00 +0000},
	Date-Modified = {2012-10-13 00:09:11 +0000},
	Journal = {Theoretical Population Biology},
	Number = {4},
	Pages = {231--9},
	Title = {Measuring diversity from dissimilarities with Rao's quadratic entropy: are any dissimilarities suitable?},
	Volume = {67},
	Year = {2005},
	Bdsk-Url-1 = {http://www.sciencedirect.com/science?_ob=ArticleURL&_udi=B6WXD-4FW7MCR-1&_user=145269&_coverDate=06%252F30%252F2005&_rdoc=1&_fmt=&_orig=search&_sort=d&view=c&_acct=C000012078&_version=1&_urlVersion=0&_userid=145269&md5=d72fb7d12d3ba6a772ba322eaaf572b0},
	Bdsk-Url-2 = {http://dx.doi.org/10.1016/j.tpb.2005.01.004}}

@article{Pavoine:2008,
	Author = {Pavoine, S. and Ollier, S. and Pontier, D. and Chessel, D.},
	Date-Added = {2012-05-30 19:48:00 +0000},
	Date-Modified = {2012-10-13 00:06:57 +0000},
	Journal = {Theoretical Population Biology},
	Number = {1},
	Pages = {79--91},
	Title = {Testing for phylogenetic signal in phenotypic traits: new matrices of phylogenetic proximities},
	Volume = {73},
	Year = {2008}}

@article{PhyloChip,
	Abstract = {Ribosomal DNA sequence analysis, originally conceived as a way to provide a universal phylogeny for life forms, has proven useful in many areas of biological research. Some of the most promising applications of this approach are presently limited by the rate at which sequences can be analyzed. As a step toward overcoming this limitation, we have investigated the use of photolithography chip technology to perform sequence analyses on amplified small-subunit rRNA genes. The GeneChip (Affymetrix Corporation) contained 31,179 20-mer oligonucleotides that were complementary to a subalignment of sequences in the Ribosomal Database Project (RDP) (B. L. Maidak et al., Nucleic Acids Res. 29:173-174, 2001). The chip and standard Affymetrix software were able to correctly match small-subunit ribosomal DNA amplicons with the corresponding sequences in the RDP database for 15 of 17 bacterial species grown in pure culture. When bacteria collected from an air sample were tested, the method compared favorably with cloning and sequencing amplicons in determining the presence of phylogenetic groups. However, the method could not resolve the individual sequences comprising a complex mixed sample. Given these results and the potential for future enhancement of this technology, it may become widely useful.
},
	Author = {Wilson, Kenneth H. and Wilson, Wendy J. and Radosevich, Jennifer L. and DeSantis, Todd Z. and Viswanathan, Vijay S. and Kuczmarski, Thomas A. and Andersen, Gary L.},
	Date-Added = {2012-05-30 19:48:00 +0000},
	Date-Modified = {2012-06-01 18:06:12 +0000},
	Eprint = {http://aem.asm.org/cgi/reprint/68/5/2535.pdf},
	Journal = {Appl. Environ. Microbiol.},
	Number = {5},
	Pages = {2535-2541},
	Title = {{High-Density Microarray of Small-Subunit Ribosomal DNA Probes}},
	Volume = {68},
	Year = {2002},
	Bdsk-Url-1 = {http://aem.asm.org/cgi/content/abstract/68/5/2535},
	Bdsk-Url-2 = {http://dx.doi.org/10.1128/AEM.68.5.2535-2541.2002}}

@article{phyloseqPSB,
	Author = {McMurdie, Paul J. and Holmes, Susan},
	Date-Added = {2012-05-30 19:48:00 +0000},
	Date-Modified = {2012-10-16 21:46:17 +0000},
	Journal = {Pacific Symposium on Biocomputing},
	Pages = {235-246},
	Title = {{phyloseq: A Bioconductor Package for Handling and Analysis of High-Throughput Phylogenetic Sequence Data}},
	Volume = {17},
	Year = {2012},
	Bdsk-Url-1 = {%7Bhttp://psb.stanford.edu/psb-online/proceedings/psb12/mcmurdie.pdf%7D}}

@article{picante,
	Author = {S.W. Kembel and P.D. Cowan and M.R. Helmus and W.K. Cornwell and H. Morlon and D.D. Ackerly and S.P. Blomberg and C.O. Webb},
	Date-Added = {2012-05-30 19:48:00 +0000},
	Date-Modified = {2012-06-01 18:06:12 +0000},
	Journal = {Bioinformatics},
	Number = {11},
	Pages = {1463-1464},
	Title = {Picante: {R} tools for integrating phylogenies and ecology},
	Volume = {26},
	Year = {2010},
	Bdsk-Url-1 = {http://dx.doi.org/10.1093/bioinformatics/btq166}}

@article{price2010fasttree,
	Author = {Price, M.N. and Dehal, P.S. and Arkin, A.P.},
	Date-Added = {2012-05-30 19:48:00 +0000},
	Date-Modified = {2012-05-30 19:48:00 +0000},
	Journal = {PLoS One},
	Number = {3},
	Pages = {e9490},
	Publisher = {Public Library of Science},
	Title = {FastTree 2--approximately maximum-likelihood trees for large alignments},
	Volume = {5},
	Year = {2010}}

@phdthesis{Purdom:2006aa,
	Abstract = {Increasingly, current knowledge of a biological process is summarized in the form of a graph or
a network. However, graphical structures are difficult to incorporate into a standard data analysis.
In particular, it is difficult to relate the information in a graph to new experimental data. Various
authors have suggested kernel approaches to these problems. Such kernel methods adapt classical
multivariate statistical techniques for more general types of data. Rather than require numerical
description of the data, kernel techniques require only a particular type of measure of similarity
between objects. For biological graphs, different authors have used a measure of similarity between
nodes of a graph to analyze graphs with kernel techniques. However, the kernel methods in use only
generally describe the relationship between the graph and the experiment without being explicitly
predictive; in particular, they derive from the classical technique of Canonical Correlation Analysis
(CCA).
In this work, we turn instead to explicitly predictive multivariate regression techniques. We
extend multivariate regression to the kernel framework and show that this provides a method more
appropriate for these tasks, which are generally predictive in nature. In doing so, we also show
how the CCA and regression framework are related through regularization of the problem. We
illustrate how these kernel techniques are equivalent to classical statistical techniques, if the ``data''
for an observation consists of the similarity of the observation to the training set. This is a different
interpretation of the kernel techniques and can be more convenient for those already familiar with
classical statistics.
We demonstrate our techniques for two different types of graphs: 1) a yeast metabolic network
and 2) a phylogenetic tree. For the metabolic network, we use a network and related experimental
data that has been previously analyzed the literature using kernel methods. For the phylogenetic tree, we analyze ecological data collected on bacteria and their estimated phylogenetic tree. For
the latter set of data, we suggest a different type of similarity appropriate for phylogenetic trees,
and we connect this type of analysis to others in the literature.
},
	Affiliation = {Statistics Department},
	Author = {Elizabeth Purdom},
	Date-Added = {2012-05-30 19:48:00 +0000},
	Date-Modified = {2012-05-30 19:48:00 +0000},
	Journal = {PhD},
	School = {Stanford University},
	Title = {{Multivariate Kernel Methods in the Analysis of Graphical Structures}},
	Uri = {papers://FFD4927F-8CEB-4EC7-AAEB-FE1886A056ED/Paper/p761},
	Year = {2006}}

@article{Purdom2010,
	Author = {Elizabeth Purdom},
	Date-Added = {2012-05-30 19:48:00 +0000},
	Date-Modified = {2012-05-30 19:48:00 +0000},
	Journal = {Annals of Applied Statistics},
	Month = {Jul},
	Rating = {0},
	Title = {Analysis Of A Data Matrix And A Graph: Metagenomic Data And The Phylogenetic Tree},
	Uri = {papers://2E818BD9-B7E2-46DC-876A-F162F46D7CAE/Paper/p6225},
	Year = {2010}}

@article{Qin:2010,
	Abstract = {To understand the impact of gut microbes on human health and well-being it is c
rucial to assess their genetic potential. Here we describe the Illumina-based metagenomic s
equencing, assembly and characterization of 3.3 million non-redundant microbial genes, deri
ved from 576.7 gigabases of sequence, from faecal samples of 124 European individuals. The 
gene set, approximately 150 times larger than the human gene complement, contains an overwh
elming majority of the prevalent (more frequent) microbial genes of the cohort and probably
 includes a large proportion of the prevalent human intestinal microbial genes. The genes a
re largely shared among individuals of the cohort. Over 99% of the genes are bacterial, ind
icating that the entire cohort harbours between 1,000 and 1,150 prevalent bacterial species
 and each individual at least 160 such species, which are also largely shared. We define an
d describe the minimal gut metagenome and the minimal gut bacterial genome in terms of func
tions present in all individuals and most bacteria, respectively.},
	Affiliation = {BGI-Shenzhen, Shenzhen 518083, China.},
	Author = {Junjie Qin and Ruiqiang Li and Jeroen Raes and Manimozhiyan Arumugam et al.},
	Date-Added = {2012-05-30 19:48:00 +0000},
	Date-Modified = {2012-06-01 18:07:34 +0000},
	Journal = {Nature},
	Keywords = {Gastrointestinal Tract, Genome: Bacterial, Metagenome, Feces, Contig Mapping, S equence Analysis: DNA, Bacteria, Genomics, Inflammatory Bowel Diseases, Denmark, Genes: Ess ential, Overweight, Humans, Spain, Genes: Bacterial, Adult, Health, Cohort Studies, Obesity , Open Reading Frames},
	Language = {eng},
	Local-Url = {file://localhost/Users/susan/Documents/Papers/2010/Qin/Nature%202010%20Qin.pdf},
	Month = {Mar},
	Number = {7285},
	Pages = {59--65},
	Pii = {nature08821},
	Pmid = {20203603},
	Rating = {0},
	Title = {A human gut microbial gene catalogue established by metagenomic sequencing},
	Uri = {papers://2E818BD9-B7E2-46DC-876A-F162F46D7CAE/Paper/p6075},
	Volume = {464},
	Year = {2010},
	Bdsk-Url-1 = {http://www.nature.com/nature/journal/v464/n7285/full/nature08821.html},
	Bdsk-Url-2 = {http://dx.doi.org/10.1038/nature08821}}

@article{quince2011removing,
	Author = {Quince, C. and Lanzen, A. and Davenport, R.J. and Turnbaugh, P.J.},
	Date-Added = {2012-05-30 19:48:00 +0000},
	Date-Modified = {2012-05-30 19:48:00 +0000},
	Journal = {BMC bioinformatics},
	Number = {1},
	Pages = {38},
	Publisher = {BioMed Central Ltd},
	Title = {Removing noise from pyrosequenced amplicons},
	Volume = {12},
	Year = {2011}}

@article{Rao:1964,
	Author = {Rao, C. R.},
	Date-Added = {2012-05-30 19:48:00 +0000},
	Date-Modified = {2012-05-30 19:48:00 +0000},
	Journal = {Sankhya A},
	Pages = {329-359.},
	Title = {The use and interpretation of {P}rincipal {C}omponent {A}nalysis in applied research.},
	Volume = {26},
	Year = {1964}}

@article{Rao:1982,
	Author = {C. R. {Rao}},
	Date-Added = {2012-05-30 19:48:00 +0000},
	Date-Modified = {2012-05-30 19:48:00 +0000},
	Journal = {Theoretical Population Biology},
	Pages = {24--43},
	Title = {Diversity and Dissimilarity Coefficients: A Unified Approach},
	Volume = {21},
	Year = {1982}}

@article{Rao:2010,
	Author = {Rao, CR},
	Date-Added = {2012-05-30 19:48:00 +0000},
	Date-Modified = {2012-05-30 19:48:00 +0000},
	Journal = {Sankhya},
	Number = {1},
	Pages = {70--80},
	Publisher = {Springer},
	Title = {Quadratic entropy and analysis of diversity},
	Volume = {72},
	Year = {2010}}

@article{Ricotta:2006aa,
	Abstract = {The diversity of a species assemblage has been studied extensively for many decades in relation to its possible connection 
with ecosystem functioning and organization. In this view most diversity measures, such as Shannon's entropy, rely upon information the
ory as a basis for the quantification of diversity. Also, traditional diversity measures are computed using species relative abundances
 and cannot account for the ecological differences between species. Rao first proposed a diversity index, termed quadratic diversity (Q
) that incorporates both species relative abundances and pairwise distances between species. Quadratic diversity is traditionally defin
ed as the expected distance between two randomly selected individuals. In this paper, we show that quadratic diversity can be interpret
ed as the expected conflict among the species of a given assemblage. From this unusual interpretation, it naturally follows that Rao's 
Q can be related to the Shannon entropy through a generalized version of the Tsallis parametric entropy.},
	Author = {Carlo Ricotta and Laszlo Szeidl},
	Date-Added = {2012-05-30 19:48:00 +0000},
	Date-Modified = {2012-10-13 00:07:43 +0000},
	Issue = {3},
	Journal = {Theoretical Population Biology},
	Number = {3},
	Pages = {237--43},
	Pmid = {16904144},
	Title = {Towards a unifying approach to diversity measures: bridging the gap between the {S}hannon entropy and {R}ao's quadratic index},
	Volume = {70},
	Year = {2006},
	Bdsk-Url-1 = {http://www.sciencedirect.com/science?_ob=ArticleURL&_udi=B6WXD-4K5RBHW-2&_user=145269&_coverDate=11%252F30%252F2006&_rdoc=1&_fmt%20=&_orig=search&_sort=d&view=c&_acct=C000012078&_version=1&_urlVersion=0&_userid=145269&md5=b8e43aae5a7f6e3d1f22e21ba591deed},
	Bdsk-Url-2 = {http://dx.doi.org/10.1016/j.tpb.2006.06.003}}

@article{RivalsGO,
	Abstract = {MOTIVATION: A number of available program packages determine the significant enrichments and/or depletions of
 GO categories among a class of genes of interest. Whereas a correct formulation of the problem leads to a single exact n
ull distribution, these GO tools use a large variety of statistical tests whose denominations often do not clarify the un
derlying P-value computations. SUMMARY: We review the different formulations of the problem and the tests they lead to: t
he binomial, chi2, equality of two probabilities, Fisher's exact and hypergeometric tests. We clarify the relationships e
xisting between these tests, in particular the equivalence between the hypergeometric test and Fisher's exact test. We re
call that the other tests are valid only for large samples, the test of equality of two probabilities and the chi2-test b
eing equivalent. We discuss the appropriateness of one- and two-sided P-values, as well as some discreteness and conserva
tism issues. SUPPLEMENTARY INFORMATION: Supplementary data are available at Bioinformatics online.},
	Affiliation = {Equipe de Statistique Appliqu{\'e}e, 10 rue Vauquelin, 75005 Paris, France. isabelle.rivals@espci.fr},
	Author = {Isabelle Rivals and L{\'e}on Personnaz and Lieng Taing and Marie-Claude Potier},
	Date-Added = {2012-05-30 19:48:00 +0000},
	Date-Modified = {2012-06-01 18:06:12 +0000},
	Journal = {Bioinformatics},
	Keywords = {Oligonucleotide Array Sequence Analysis, Software, Models: Statistical, Calibration, Likelihood Functions, Re producibility of Results, Data Interpretation: Statistical, Analysis of Variance, Algorithms, Models: Genetic, Gene Expression Profiling, Reference Standards, Sensitivity and Specificity},
	Language = {eng},
	Local-Url = {file://localhost/Users/susan/Documents/Papers/2002/Huber/Bioinformatics%202002%20Huber.pdf},
	Month = {Feb},
	Number = {4},
	Pages = {401--7},
	Pmid = {12169536},
	Rating = {0},
	Title = {Enrichment or depletion of a GO category within a class of genes: which test?},
	Uri = {papers://2E818BD9-B7E2-46DC-876A-F162F46D7CAE/Paper/p3821},
	Volume = {23},
	Year = {2007},
	Bdsk-Url-1 = {http://bioinformatics.oxfordjournals.org/cgi/reprint/18/suppl_1/S96}}

@article{RlangB,
	Author = {Ross Ihaka and Robert Gentleman},
	Date-Added = {2012-05-30 19:48:00 +0000},
	Date-Modified = {2012-05-30 19:48:00 +0000},
	Journal = {Journal of Computational and Graphical Statistics},
	Number = {3},
	Pages = {299--314},
	Title = {R: A Language for Data Analysis and Graphics},
	Volume = {5},
	Year = {1996}}

@book{robust,
	Author = {Peter. J. Huber},
	Date-Added = {2012-05-30 19:48:00 +0000},
	Date-Modified = {2012-05-30 19:48:00 +0000},
	Publisher = {Wiley},
	Title = {Robust Statistic},
	Year = {1981}}

@article{rvcoefficient,
	Author = {Robert, P. and Escoufier, Y.},
	Date-Added = {2012-05-30 19:48:00 +0000},
	Date-Modified = {2012-05-30 19:48:00 +0000},
	Journal = {Jour of the Roy. Stat. Soc.. Series C},
	Number = {3},
	Pages = {257--265},
	Publisher = {JSTOR},
	Title = {A unifying tool for linear multivariate statistical methods: the RV-coefficient},
	Volume = {25},
	Year = {1976}}

@article{Schloss:2008,
	Author = {P Schloss and J Handelsman},
	Date-Added = {2012-05-30 19:48:00 +0000},
	Date-Modified = {2012-06-01 18:06:12 +0000},
	Journal = {BMC Bioinformatics},
	Month = {Dec},
	Pmid = {related:kzYypTDLDpoJ:scholar.google.com/},
	Rating = {0},
	Read = {Yes},
	Title = {A statistical toolbox for metagenomics: assessing functional diversity in microbial communities},
	Uri = {papers://2E818BD9-B7E2-46DC-876A-F162F46D7CAE/Paper/p2684},
	Year = {2008},
	Bdsk-Url-1 = {http://www.biomedcentral.com/content/pdf/1471-2105-9-34.pdf}}

@article{sparsepca,
	Author = {Zou, H. and Hastie, T. and Tibshirani, R.},
	Date-Added = {2012-05-30 19:48:00 +0000},
	Date-Modified = {2012-05-30 19:48:00 +0000},
	Journal = {Journal of computational and graphical statistics},
	Number = {2},
	Pages = {265--286},
	Publisher = {ASA},
	Title = {Sparse principal component analysis},
	Volume = {15},
	Year = {2006}}

@proceedings{Sweave,
	Author = {Leisch, F.},
	Date-Added = {2012-05-30 19:48:00 +0000},
	Date-Modified = {2012-06-01 21:13:13 +0000},
	Editor = {W. Hardle and B. Ronz},
	Isbn = {3-7908-1517-9},
	Organization = {Compstat 2002},
	Publisher = {Proceedings in Computational Statistics},
	Title = {Sweave. Dynamic generation of statistical reports using literate data analysis.},
	Year = {2002}}

@article{terBraak:1985,
	Abstract = {Correspondence Analysis of  and  Data: Properties in Terms of a Unimodal Response Model. Cajo JF ter Braak. Biometrics, Vol. 41, No. },
	Author = {C ter Braak},
	Date-Added = {2012-05-30 19:48:00 +0000},
	Date-Modified = {2012-06-01 18:06:12 +0000},
	Journal = {Biometrics},
	Month = {Jan},
	Pmid = {4625906179040236936related:iFX6JSmFMkAJ},
	Rating = {0},
	Title = {Correspondence Analysis of Incidence and Abundance Data: Properties in Terms of a Unimodal Response {\ldots}},
	Uri = {papers://2E818BD9-B7E2-46DC-876A-F162F46D7CAE/Paper/p412},
	Year = {1985},
	Bdsk-Url-1 = {http://links.jstor.org/sici?sici=0006-341X(198512)41%253A4%253C859%253ACAOIAA%253E2.0.CO%253B2-S}}

@article{Thioulouse:2004,
	Abstract = {In this paper, we present a statistical method called STATICO that can be used to analyze series of pairs of ecological tables. The objective of this method is to find the stable part in the dynamics of the relationships between the species and their environment. The treated data are a },
	Author = {J Thioulouse and M Simier and D Chessel},
	Date-Added = {2012-05-30 19:48:00 +0000},
	Date-Modified = {2012-06-01 18:06:12 +0000},
	Journal = {Ecology},
	Month = {Jan},
	Pmid = {5006225902808232174related:7nA-Ou-veUUJ},
	Rating = {0},
	Title = {Simultaneous analysis of a sequence of paired ecological tables},
	Uri = {papers://2E818BD9-B7E2-46DC-876A-F162F46D7CAE/Paper/p5754},
	Year = {2004},
	Bdsk-Url-1 = {http://www.esajournals.org/doi/abs/10.1890/02-0605}}

@article{Thioulouse2011,
	Author = {Thioulouse, J.},
	Date-Added = {2012-05-30 19:48:00 +0000},
	Date-Modified = {2012-06-01 19:54:08 +0000},
	Journal = {Annals of Applied Statistics},
	Number = {4},
	Pages = {2300-2325},
	Title = {Simultaneous Analysis of a Sequence of Paired Ecological Tables: A Comparison of several Methods},
	Volume = {5},
	Year = {2011}}

@article{tipper,
	Author = {Tipper, J.C.},
	Date-Added = {2012-05-30 19:48:00 +0000},
	Date-Modified = {2012-05-30 19:48:00 +0000},
	Journal = {Paleobiology},
	Pages = {423--434},
	Publisher = {JSTOR},
	Title = {Rarefaction and rarefiction-the use and abuse of a method in paleoecology},
	Year = {1979}}

@article{wang2007naive,
	Author = {Wang, Q. and Garrity, G.M. and Tiedje, J.M. and Cole, J.R.},
	Date-Added = {2012-05-30 19:48:00 +0000},
	Date-Modified = {2012-05-30 19:48:00 +0000},
	Journal = {Applied and environmental microbiology},
	Number = {16},
	Pages = {5261},
	Publisher = {Am Soc Microbiol},
	Title = {Naive Bayesian classifier for rapid assignment of rRNA sequences into the new bacterial taxonomy},
	Volume = {73},
	Year = {2007}}

@article{Meyer:2008db,
	Author = {Meyer, F and Paarmann, D and D'Souza, M and Olson, R and Glass, E M and Kubal, M and Paczian, T and Rodriguez, A and Stevens, R and Wilke, A and Wilkening, J and Edwards, R A},
	Date-Added = {2012-05-18 20:52:13 +0000},
	Date-Modified = {2012-05-18 20:52:13 +0000},
	Journal = {BMC Bioinformatics},
	Pages = {386},
	Title = {{The metagenomics RAST server - a public resource for the automatic phylogenetic and functional analysis of metagenomes.}},
	Volume = {9},
	Year = {2008}}

@article{Angiuoli:2011ib,
	Author = {Angiuoli, Samuel V and Matalka, Malcolm and Gussman, Aaron and Galens, Kevin and Vangala, Mahesh and Riley, David R and Arze, Cesar and White, James R and White, Owen and Fricke, W Florian},
	Date-Added = {2012-05-18 20:26:54 +0000},
	Date-Modified = {2012-05-18 20:26:54 +0000},
	Journal = {BMC Bioinformatics},
	Pages = {356},
	Title = {{CloVR: a virtual machine for automated and portable sequence analysis from the desktop using cloud computing.}},
	Volume = {12},
	Year = {2011}}

@article{Donoho:2010cx,
	Author = {Donoho, David L},
	Date-Added = {2012-05-18 18:50:59 +0000},
	Date-Modified = {2012-05-18 18:50:59 +0000},
	Journal = {Biostatistics (Oxford, England)},
	Month = jul,
	Number = {3},
	Pages = {385--388},
	Title = {{An invitation to reproducible computational research.}},
	Volume = {11},
	Year = {2010}}

@article{Peng:2009jy,
	Author = {Peng, R D},
	Date-Added = {2012-05-18 18:50:59 +0000},
	Date-Modified = {2012-05-18 18:50:59 +0000},
	Journal = {Biostatistics (Oxford, England)},
	Month = jun,
	Number = {3},
	Pages = {405--408},
	Title = {{Reproducible research and Biostatistics}},
	Volume = {10},
	Year = {2009}}

@article{Gentleman:2004vk,
	Author = {Gentleman, R. and Temple Lang, D.},
	Date-Added = {2012-05-18 18:50:59 +0000},
	Date-Modified = {2012-05-18 18:50:59 +0000},
	Journal = {Bioconductor Project Working Papers},
	Pages = {2},
	Title = {{Statistical analyses and reproducible research}},
	Year = {2004}}

@article{Allison:2006fk,
	Author = {Allison, David B. and Cui, Xiangqin and Page, Grier P. and Sabripour, Mahyar},
	Date-Added = {2012-05-17 22:54:44 +0000},
	Date-Modified = {2012-09-20 23:57:26 +0000},
	Journal = {Nat Rev Genet},
	Number = {1},
	Pages = {55--65},
	Title = {{Microarray Data Analysis: from Disarray to Consolidation and Consensus}},
	Volume = {7},
	Year = {2006}}

@article{neatmap,
	Author = {Rajaram, Satwik and Oono, Yoshi},
	Date-Added = {2012-05-15 23:57:49 +0000},
	Date-Modified = {2012-05-15 23:58:13 +0000},
	Journal = {BMC Bioinformatics},
	Pages = {45},
	Title = {{NeatMap--non-clustering heat map alternatives in R.}},
	Volume = {11},
	Year = {2010}}

@article{Koleff2003JAE,
	Abstract = {
* 1Little consensus has been reached as to general features of spatial variation in beta diversity, a fundamental component of species diversity. This could reflect a genuine lack of simple gradients in beta diversity, or a lack of agreement as to just what constitutes beta diversity. Unfortunately, a large number of approaches have been applied to the investigation of variation in beta diversity, which potentially makes comparisons of the findings difficult.
* 2We review 24 measures of beta diversity for presence/absence data (the most frequent form of data to which such measures are applied) that have been employed in the literature, express many of them for the first time in common terms, and compare some of their basic properties.
* 3Four groups of measures are distinguished, with a fundamental distinction arising between `broad sense' measures incorporating differences in composition attributable to species richness gradients, and `narrow sense' measures that focus on compositional differences independent of such gradients. On a number of occasions on which the former have been employed in the literature the latter may have been more appropriate, and there are many situations in which consideration of both kinds of measures would be valuable.
* 4We particularly recommend (i) considering beta diversity measures in terms of matching/mismatching components (usually denoted a, b and c) and thereby identifying the contribution of different sources of variation in species composition, and (ii) the use of ternary plots to express the relationship between the values of these measures and of the components, and as a way of understanding patterns in beta diversity.},
	Author = {Koleff, Patricia and Gaston, Kevin J. and Lennon, Jack J.},
	Date-Added = {2012-05-12 00:28:52 +0000},
	Date-Modified = {2012-06-01 18:06:12 +0000},
	Issn = {1365-2656},
	Journal = {Journal of Animal Ecology},
	Keywords = {beta diversity, biodiversity, presence--absence, similarity indices, spatial turnover},
	Number = {3},
	Pages = {367--382},
	Publisher = {Blackwell Science Ltd},
	Title = {Measuring beta diversity for presence--absence data},
	Volume = {72},
	Year = {2003},
	Bdsk-Url-1 = {http://dx.doi.org/10.1046/j.1365-2656.2003.00710.x}}

@article{globalpatterns,
	Abstract = {The ongoing revolution in high-throughput sequencing continues to democratize the ability of small groups of investigators to map the microbial component of the biosphere. In particular, the coevolution of new sequencing platforms and new software tools allows data acquisition and analysis on an unprecedented scale. Here we report the next stage in this coevolutionary arms race, using the Illumina GAIIx platform to sequence a diverse array of 25 environmental samples and three known ``mock communities'' at a depth averaging 3.1 million reads per sample. We demonstrate excellent consistency in taxonomic recovery and recapture diversity patterns that were previously reported on the basis of metaanalysis of many studies from the literature (notably, the saline/nonsaline split in environmental samples and the split between host-associated and free-living communities). We also demonstrate that 2,000 Illumina single-end reads are sufficient to recapture the same relationships among samples that we observe with the full dataset. The results thus open up the possibility of conducting large-scale studies analyzing thousands of samples simultaneously to survey microbial communities at an unprecedented spatial and temporal resolution.},
	Author = {Caporaso, J. Gregory and Lauber, Christian L. and Walters, William A. and Berg-Lyons, Donna and Lozupone, Catherine A. and Turnbaugh, Peter J. and Fierer, Noah and Knight, Rob},
	Date-Added = {2012-05-12 00:28:52 +0000},
	Date-Modified = {2012-10-12 20:13:14 +0000},
	Journal = {Proceedings of the National Academy of Sciences},
	Pages = {4516-4522},
	Title = {Global patterns of {16S rRNA} diversity at a depth of millions of sequences per sample},
	Volume = {108},
	Year = {2011},
	Bdsk-Url-1 = {http://www.pnas.org/content/108/suppl.1/4516.abstract},
	Bdsk-Url-2 = {http://dx.doi.org/10.1073/pnas.1000080107}}

@article{Hamady:2009fl,
	Author = {Hamady, Micah and Knight, Rob},
	Date-Added = {2011-07-11 10:39:58 -0700},
	Date-Modified = {2011-07-11 10:39:58 -0700},
	Journal = {Genome Research},
	Number = {7},
	Pages = {1141--1152},
	Title = {{Microbial community profiling for human microbiome projects: Tools, techniques, and challenges.}},
	Volume = {19},
	Year = {2009}}

@article{Huang:2010jb,
	Author = {Huang, Y and Niu, B and Gao, Y and Fu, L and Li, W},
	Date-Added = {2011-07-11 10:39:58 -0700},
	Date-Modified = {2011-07-11 10:39:58 -0700},
	Journal = {Bioinformatics},
	Number = {5},
	Pages = {680--682},
	Title = {{CD-HIT Suite: a web server for clustering and comparing biological sequences}},
	Volume = {26},
	Year = {2010}}

@article{Li:2006hr,
	Author = {Li, Weizhong and Godzik, Adam},
	Date-Added = {2011-07-11 10:39:58 -0700},
	Date-Modified = {2012-10-12 23:46:20 +0000},
	Journal = {Bioinformatics},
	Number = {13},
	Pages = {1658--1659},
	Title = {{CD-HIT: a fast program for clustering and comparing large sets of protein or nucleotide sequences}},
	Volume = {22},
	Year = {2006}}

@article{Pruesse:2007jc,
	Author = {Pruesse, Elmar and Quast, Christian and Knittel, Katrin and Fuchs, Bernhard M and Ludwig, Wolfgang and Peplies, J{\"o}rg and Gl{\"o}ckner, Frank Oliver},
	Date-Added = {2011-07-11 10:00:45 -0700},
	Date-Modified = {2011-07-11 10:00:45 -0700},
	Journal = {Nucleic Acids Research},
	Number = {21},
	Pages = {7188--7196},
	Title = {{SILVA: a comprehensive online resource for quality checked and aligned ribosomal RNA sequence data compatible with ARB.}},
	Volume = {35},
	Year = {2007}}

@article{DeSantis:2006kj,
	Author = {DeSantis, T Z and Hugenholtz, P and Keller, K and Brodie, E L and Larsen, N and Piceno, Y M and Phan, R and Andersen, G L},
	Date-Added = {2011-07-11 10:00:45 -0700},
	Date-Modified = {2011-07-11 10:00:45 -0700},
	Journal = {Nucleic Acids Research},
	Number = {Web Server issue},
	Pages = {W394--9},
	Title = {{NAST: a multiple sequence alignment server for comparative analysis of 16S rRNA genes.}},
	Volume = {34},
	Year = {2006}}

@article{greengenes,
	Author = {DeSantis, T Z and Hugenholtz, P and Larsen, N and Rojas, M and Brodie, E L and Keller, K and Huber, T and Dalevi, D and Hu, P and Andersen, G L},
	Date-Added = {2011-07-11 10:00:45 -0700},
	Date-Modified = {2012-10-12 20:14:39 +0000},
	Journal = {Applied and Environmental Microbiology},
	Number = {7},
	Pages = {5069--5072},
	Title = {Greengenes, a chimera-checked {16S rRNA} gene database and workbench compatible with {ARB}},
	Volume = {72},
	Year = {2006}}

@article{Metzker:2010ew,
	Author = {Metzker, Michael L},
	Date-Added = {2011-07-11 09:46:43 -0700},
	Date-Modified = {2011-09-28 17:23:21 +0000},
	Journal = {Nature Reviews Genetics},
	Number = {1},
	Pages = {31--46},
	Title = {{Sequencing technologies - the next generation.}},
	Volume = {11},
	Year = {2010}}

@article{Hamady:2008iu,
	Author = {Hamady, Micah and Walker, Jeffrey J and Harris, J Kirk and Gold, Nicholas J and Knight, Rob},
	Date-Added = {2011-07-11 09:46:43 -0700},
	Date-Modified = {2011-09-28 17:23:48 +0000},
	Journal = {Nature Methods},
	Number = {3},
	Pages = {235--237},
	Title = {{Error-correcting barcoded primers for pyrosequencing hundreds of samples in multiplex.}},
	Volume = {5},
	Year = {2008}}

@article{Pace:1997tl,
	Author = {Pace, N R},
	Date-Added = {2011-07-11 09:46:43 -0700},
	Date-Modified = {2011-09-28 17:25:18 +0000},
	Journal = {Science},
	Number = {5313},
	Pages = {734--740},
	Title = {{A molecular view of microbial diversity and the biosphere.}},
	Volume = {276},
	Year = {1997}}

@article{ade4,
	Author = {Dray, S},
	Date-Added = {2011-07-08 10:58:38 -0700},
	Date-Modified = {2012-05-31 23:58:08 +0000},
	Journal = {Journal of Statistical Software},
	Title = {{The ade4 package: implementing the duality diagram for ecologists}},
	Year = {2007}}

@article{Lozupone:2007kg,
	Author = {Lozupone, Catherine A and Hamady, Micah and Kelley, Scott T and Knight, Rob},
	Date-Added = {2011-07-07 11:42:04 -0700},
	Date-Modified = {2011-07-07 11:42:04 -0700},
	Journal = {Applied and Environmental Microbiology},
	Number = {5},
	Pages = {1576--1585},
	Title = {{Quantitative and qualitative beta diversity measures lead to different insights into factors that structure microbial communities.}},
	Volume = {73},
	Year = {2007}}

@article{Schliep:2011hh,
	Author = {Schliep, Klaus Peter},
	Date-Added = {2011-07-07 11:32:43 -0700},
	Date-Modified = {2011-07-07 11:32:43 -0700},
	Journal = {Bioinformatics},
	Number = {4},
	Pages = {592--593},
	Title = {{phangorn: phylogenetic analysis in R.}},
	Volume = {27},
	Year = {2011}}

@article{Jombart:2010fe,
	Author = {Jombart, T and Balloux, F and Dray, S},
	Date-Added = {2011-07-07 11:19:54 -0700},
	Date-Modified = {2011-07-07 11:19:54 -0700},
	Journal = {Bioinformatics},
	Number = {15},
	Pages = {1907--1909},
	Title = {{adephylo: new tools for investigating the phylogenetic signal in biological traits}},
	Volume = {26},
	Year = {2010}}

@article{Werner:2011jm,
	Author = {Werner, Jeffrey J and Koren, Omry and Hugenholtz, Philip and DeSantis, Todd Z and Walters, William A and Caporaso, J Gregory and Angenent, Largus T and Knight, Rob and Ley, Ruth E},
	Date-Modified = {2012-10-12 20:13:37 +0000},
	Journal = {The ISME Journal},
	Title = {Impact of training sets on classification of high-throughput bacterial {16S rRNA} gene surveys},
	Year = {2011}}

@article{Beck:2011dc,
	Author = {Beck, D and Settles, M and Foster, J A},
	Journal = {Bioinformatics},
	Title = {{OTUbase: an R infrastructure package for operational taxonomic unit data}},
	Year = {2011}}

@article{Zhou:2011gb,
	Author = {Zhou, Jizhong and Wu, Liyou and Deng, Ye and Zhi, Xiaoyang and Jiang, Yi-Huei and Tu, Qichao and Xie, Jianping and van Nostrand, Joy D and He, Zhili and Yang, Yunfeng},
	Journal = {The ISME Journal},
	Title = {{Reproducibility and quantitation of amplicon sequencing-based detection}},
	Year = {2011}}

@article{Holmes:2011vb,
	Author = {Holmes, Susan and Alekseyenko, Alexander and Timme, Alden and Nelson, Tyrrell and Pasricha, Pankaj Jay and Spormann, Alfred},
	Date-Modified = {2011-09-28 19:12:42 +0000},
	Journal = {Pacific Symposium on Biocomputing},
	Pages = {142--153},
	Title = {{Visualization and statistical comparisons of microbial communities using R packages on phylochip data.}},
	Year = {2011}}

@article{Lozupone:2010dh,
	Author = {Lozupone, Catherine and Lladser, Manuel E and Knights, Dan and Stombaugh, Jesse and Knight, Rob},
	Journal = {The ISME Journal},
	Title = {{UniFrac: an effective distance metric for microbial community comparison}},
	Year = {2010}}

@article{Giongo:2010bv,
	Author = {Giongo, Adriana and Crabb, David B and Davis-Richardson, Austin G and Chauliac, Diane and Mobberley, Jennifer M and Gano, Kelsey A and Mukherjee, Nabanita and Casella, George and Roesch, Luiz F W and Walts, Brandon and Riva, Alberto and King, Gary and Triplett, Eric W},
	Journal = {The ISME Journal},
	Number = {7},
	Pages = {852--861},
	Title = {{PANGEA: pipeline for analysis of next generation amplicons.}},
	Volume = {4},
	Year = {2010}}

@article{Kembel:2010ft,
	Author = {Kembel, S W and Cowan, P D and Helmus, M R and Cornwell, W K and Morlon, H and Ackerly, D D and Blomberg, S P and Webb, C O},
	Journal = {Bioinformatics},
	Number = {11},
	Pages = {1463--1464},
	Title = {{Picante: R tools for integrating phylogenies and ecology}},
	Volume = {26},
	Year = {2010}}

@article{Wooley:2010uv,
	Author = {Wooley, John C and Godzik, Adam and Friedberg, Iddo},
	Journal = {PLoS Computational Biology},
	Number = {2},
	Pages = {e1000667},
	Title = {{A Primer on Metagenomics}},
	Volume = {6},
	Year = {2010}}

@article{Cole:2009dm,
	Author = {Cole, J R and Wang, Q and Cardenas, E and Fish, J and Chai, B and Farris, R J and Kulam-Syed-Mohideen, A S and McGarrell, D M and Marsh, T and Garrity, G M and Tiedje, J M},
	Journal = {Nucleic Acids Research},
	Number = {Database issue},
	Pages = {D141--5},
	Title = {{The Ribosomal Database Project: improved alignments and new tools for rRNA analysis.}},
	Volume = {37},
	Year = {2009}}

@article{Liu:2008bi,
	Author = {Liu, Zongzhi and DeSantis, Todd Z and Andersen, Gary L and Knight, Rob},
	Date-Modified = {2012-10-12 20:14:08 +0000},
	Journal = {Nucleic Acids Research},
	Number = {18},
	Pages = {e120},
	Title = {Accurate taxonomy assignments from {16S rRNA} sequences produced by highly parallel pyrosequencers},
	Volume = {36},
	Year = {2008}}

@article{Lozupone:2006is,
	Author = {Lozupone, Catherine and Hamady, Micah and Knight, Rob},
	Date-Modified = {2011-09-28 17:20:15 +0000},
	Journal = {BMC Bioinformatics},
	Title = {{UniFrac--an online tool for comparing microbial community diversity in a phylogenetic context}},
	Volume = {7},
	Year = {2006}}

@article{Lozupone:2005unifrac,
	Author = {Lozupone, Catherine and Knight, Rob},
	Date-Modified = {2012-06-01 19:30:07 +0000},
	Journal = {Applied and Environmental Microbiology},
	Number = {12},
	Pages = {8228--8235},
	Title = {{UniFrac: a new phylogenetic method for comparing microbial communities.}},
	Volume = {71},
	Year = {2005}}

@manual{veganpkg,
	Author = {Jari Oksanen and F. Guillaume Blanchet and Roeland Kindt and Pierre Legendre and R. B. O'Hara and Gavin L. Simpson and Peter Solymos and M. Henry H. Stevens and Helene Wagner},
	Date-Modified = {2011-09-28 17:12:20 +0000},
	Note = {R package version 1.17-10},
	Title = {vegan: Community Ecology Package},
	Year = {2011},
	Bdsk-Url-1 = {http://CRAN.R-project.org/package=vegan}}

@manual{phylobasepkg,
	Author = {{\tt R Hackathon team} (alphabetically: Ben Bolker and Marguerite Butler and Peter Cowan and Damien de Vienne and Dirk Eddelbuettel and Mark Holder and Thibaut Jombart and Steve Kembel and Francois Michonneau and David Orme and Brian O'Meara and Emmanuel Paradis and Jim Regetz and Derrick Zwickl)},
	Date-Modified = {2011-09-28 17:12:20 +0000},
	Note = {R package version 0.6.3},
	Title = {phylobase: Base package for phylogenetic structures and comparative data},
	Year = {2011},
	Bdsk-Url-1 = {http://CRAN.R-project.org/package=phylobase}}

@manual{Rlanguage,
	Address = {Vienna, Austria},
	Author = {{R Development Core Team}},
	Date-Modified = {2011-09-28 17:12:20 +0000},
	Note = {{ISBN} 3-900051-07-0},
	Organization = {R Foundation for Statistical Computing},
	Title = {R: A Language and Environment for Statistical Computing},
	Year = {2011},
	Bdsk-Url-1 = {http://www.R-project.org/}}

@manual{Rmpipkg,
	Author = {Hao Yu},
	Date-Modified = {2011-09-28 17:12:20 +0000},
	Note = {R package version 0.5-9},
	Title = {Rmpi: Interface (Wrapper) to MPI (Message-Passing Interface)},
	Year = {2010},
	Bdsk-Url-1 = {http://CRAN.R-project.org/package=Rmpi}}

@article{CCA,
	Author = {Ter Braak, Cajo J. F.},
	Date-Modified = {2011-09-28 17:12:20 +0000},
	Journal = {Plant Ecology},
	Number = {1},
	Pages = {69--77},
	Title = {{The analysis of vegetation-environment relationships by canonical correspondence analysis}},
	Volume = {69},
	Year = {1987},
	Bdsk-Url-1 = {http://dx.doi.org/10.1007/BF00038688}}
